# Supplementary material for: Worldwide Research Trends on Solar-Driven Water Disinfection
Source: Int J Environ Res Public Health. 2021 Sep 6;18(17):9396. doi: 10.3390/ijerph18179396 (PMC8430867; doi:10.3390/ijerph18179396)
Supplement: Supplementary file 1 [file ijerph-18-09396-s001.zip]

Archive with 3 entries (2 files):
- ijerph-1364612-supplementary/Supplementary files/
- ijerph-1364612-supplementary/Supplementary files/Search_export.csv
- ijerph-1364612-supplementary/Supplementary files/Supplementary.pdf
