# Supplementary material for: Worldwide Research Trends on Solar-Driven Water Disinfection
Source: Int J Environ Res Public Health. 2021 Sep 6;18(17):9396. doi: 10.3390/ijerph18179396 (PMC8430867; doi:10.3390/ijerph18179396)
Supplement: Supplementary file 1 [file ijerph-18-09396-s001.zip › ijerph-1364612-supplementary/Supplementary files/Search_export.csv]

Authors	Author(s) ID	Title	Year	Source title	Volume	Issue	Art. No.	Page start	Page end	Page count	Cited by	DOI	Link	Affiliations	Authors with affiliations	Abstract	Author Keywords	Index Keywords	Molecular Sequence Numbers	Chemicals/CAS	Tradenames	Manufacturers	Funding Details	Funding Text 1	Funding Text 2	References	Correspondence Address	Editors	Sponsors	Publisher	Conference name	Conference date	Conference location	Conference code	ISSN	ISBN	CODEN	PubMed ID	Language of Original Document	Abbreviated Source Title	Document Type	Publication Stage	Access Type	Source	EID
Ong W.-J., Tan L.-L., Ng Y.H., Yong S.-T., Chai S.-P.	55512303700;55058469600;57205343588;56023061400;14033846200;	Graphitic Carbon Nitride (g-C3N4)-Based Photocatalysts for Artificial Photosynthesis and Environmental Remediation: Are We a Step Closer to Achieving Sustainability?	2016	Chemical Reviews	116	12		7159	7329		2596	10.1021/acs.chemrev.6b00075	https://www.scopus.com/inward/record.uri?eid=2-s2.0-84966447697&doi=10.1021%2facs.chemrev.6b00075&partnerID=40&md5=0e94ef41f40e7ee159112b6156802451	Multidisciplinary Platform of Advanced Engineering, Chemical Engineering Discipline, School of Engineering, Monash University, Jalan Lagoon Selatan, Bandar Sunway, Selangor, 47500, Malaysia; Particles and Catalysis Research Group (PARTCAT), School of Chemical Engineering, University of New South Wales, Sydney, NSW 2052, Australia	Ong, W.-J., Multidisciplinary Platform of Advanced Engineering, Chemical Engineering Discipline, School of Engineering, Monash University, Jalan Lagoon Selatan, Bandar Sunway, Selangor, 47500, Malaysia; Tan, L.-L., Multidisciplinary Platform of Advanced Engineering, Chemical Engineering Discipline, School of Engineering, Monash University, Jalan Lagoon Selatan, Bandar Sunway, Selangor, 47500, Mal…	As a fascinating conjugated polymer, graphitic carbon nitride (g-C3N4) has become a new research hotspot and drawn broad interdisciplinary attention as a metal-free and visible-light-responsive photocatalyst in the arena of solar energy conversion and environmental remediation. This is due to its appealing electronic band structure, high physicochemical stability, and "earth-abundant" nature. Thi…		Band structure; Calculations; Carbon dioxide; Carbon nitride; Charge transfer; Conducting polymers; Conjugated polymers; Density functional theory; Design for testability; Electromagnetic wave absorption; Electronic properties; Energy conversion; Heterojunctions; Light absorption; Nitrides; Optical properties; Photocatalysts; Photosynthesis; Semiconductor doping; Solar energy; Structural design; …		graphite, 7782-42-5; cyanogen; Graphite; Nitriles			Ministério da Ciência, Tecnologia e Inovação, MCTI Kementerian Sains, Teknologi dan Inovasi, MOSTI: 03-02-10- SF0244 Universiti Sains Malaysia: 203/PJKIMIA/6720009 Ministry of Higher Education, MOHE	This work was funded by the Ministry of Higher Education (MOHE) Malaysia and Universiti Sains Malaysia under NanoMITe grant scheme (Acc. no.: 203/PJKIMIA/6720009), and the Ministry of Science, Technology and Innovation (MOSTI) Malaysia under e-Science Fund (ref. no.: 03-02-10- SF0244).		Dai, L., Chang, D.W., Baek, J.-B., Lu, W., Carbon Nanomaterials for Advanced Energy Conversion and Storage (2012) Small, 8, pp. 1130-1166; Gong, Y., Wang, J., Wei, Z., Zhang, P., Li, H., Wang, Y., Combination of Carbon Nitride and Carbon Nanotubes: Synergistic Catalysts for Energy Conversion (2014) ChemSusChem, 7, pp. 2303-2309; George, C., Ammann, M., D'Anna, B., Donaldson, D.J., Nizkorodov, S.A…	Ong, W.-J.; Multidisciplinary Platform of Advanced Engineering, Chemical Engineering Discipline, School of Engineering, Monash University, Jalan Lagoon Selatan, Malaysia; email: ongweejun@gmail.com			American Chemical Society					00092665		CHREA	27199146	English	Chem. Rev.	Review	Final		Scopus	2-s2.0-84966447697
Pelaez M., Nolan N.T., Pillai S.C., Seery M.K., Falaras P., Kontos A.G., Dunlop P.S.M., Hamilton J.W.J., Byrne J.A., O'Shea K., Entezari M.H., Dionysiou D.D.	15833197800;34873126100;57194672455;8283488300;35597060900;7004528693;7005406519;15122221900;56773303300;7004646478;6701308616;7003637412;	A review on the visible light active titanium dioxide photocatalysts for environmental applications	2012	Applied Catalysis B: Environmental	125			331	349		2309	10.1016/j.apcatb.2012.05.036	https://www.scopus.com/inward/record.uri?eid=2-s2.0-84863493867&doi=10.1016%2fj.apcatb.2012.05.036&partnerID=40&md5=4f1ae387478b1a11650d67bbab898f4c	Environmental Engineering and Science Program, School of Energy, Environmental Biological and Medical Engineering, University of Cincinnati, Cincinnati, OH 45221-0012, United States; Center for Research in Engineering Surface Technology (CREST), FOCAS Institute, Dublin Institute of Technology, Kevin St, Dublin 8, Ireland; School of Chemical and Pharmaceutical Sciences, Dublin Institute of Technol…	Pelaez, M., Environmental Engineering and Science Program, School of Energy, Environmental Biological and Medical Engineering, University of Cincinnati, Cincinnati, OH 45221-0012, United States; Nolan, N.T., Center for Research in Engineering Surface Technology (CREST), FOCAS Institute, Dublin Institute of Technology, Kevin St, Dublin 8, Ireland; Pillai, S.C., Center for Research in Engineering S…	Fujishima and Honda (1972) demonstrated the potential of titanium dioxide (TiO 2) semiconductor materials to split water into hydrogen and oxygen in a photo-electrochemical cell. Their work triggered the development of semiconductor photocatalysis for a wide range of environmental and energy applications. One of the most significant scientific and commercial advances to date has been the developm…	Air purification; Anatase; Cyanotoxins; Disinfection; EDCs; Emerging pollutants; Environmental application; Metal doping; N-TiO 2; Non-metal doping; Photocatalysis; Photocatalytic; Reactive oxygen species; Rutile; Solar; TiO 2; Treatment; Visible; Water	Cyanotoxins; EDCs; Emerging pollutants; Environmental applications; Metal-doping; N-TiO 2; Photo-catalytic; Reactive oxygen species; Rutile; Solar; TiO; Treatment; Visible; Air purification; Disinfection; Electronic properties; Hydrogen; Light sources; Metals; Oxide minerals; Oxygen; Photocatalysis; Photodegradation; Semiconductor doping; Volatile organic compounds; Water; Water treatment; Titani…					1033317 Seventh Framework Programme, FP7 227017 Science Foundation Ireland, SFI National Science Foundation, NSF Department for Employment and Learning, Northern Ireland, DEL, NI	The authors wish to acknowledge financial support from NSF, Department of Employment and Learning Northern Ireland, Science Foundation Ireland (SFI) and NSF-CBET 1300 (Award 1033317) and the European Union's Seventh Framework Programme (FP7/2007-2013) under Grant agreement 227017 (“Clean Water” collaborative project). We also wish to thank Dr. John Colreavy, Director of CREST, DIT Dublin Ireland …		Nolan, N.T., Seery, M.K., Pillai, S.C., (2009) Journal of Physical Chemistry C, 113, pp. 16151-16157; Hu, Y., Tsai, H.-L., Huangk, C.-L., (2003) European Ceramic Society, 23, pp. 691-696; Nicholls, D., (1974) Complexes and First-Row Transition Elements, , MacMillan Education, Hong Kong; Shao, Y., Tang, D., Sun, J., Lee, Y., Xiong, W., (2004) China Particuology, 2, pp. 119-123; Carp, O., Huisman, …	Dionysiou, D.D.; Environmental Engineering and Science Program, School of Energy, Environmental Biological and Medical Engineering, University of Cincinnati, Cincinnati, OH 45221-0012, United States; email: dionysios.d.dionysiou@uc.edu								09263373		ACBEE		English	Appl. Catal. B Environ.	Review	Final		Scopus	2-s2.0-84863493867
Malato S., Fernández-Ibáñez P., Maldonado M.I., Blanco J., Gernjak W.	57207915948;56108455200;8966864500;8368102300;6602294487;	Decontamination and disinfection of water by solar photocatalysis: Recent overview and trends	2009	Catalysis Today	147	1		1	59		1843	10.1016/j.cattod.2009.06.018	https://www.scopus.com/inward/record.uri?eid=2-s2.0-68749088604&doi=10.1016%2fj.cattod.2009.06.018&partnerID=40&md5=ddf7662ef69e81d18bc41944b4aee2bf	Plataforma Solar de Almería (CIEMAT), Carretera Senés, Km 4, 04200 Tabernas (Almería), Spain; The University of Queensland, Advanced Water Management Centre (AWMC), QLD 4072, Australia	Malato, S., Plataforma Solar de Almería (CIEMAT), Carretera Senés, Km 4, 04200 Tabernas (Almería), Spain; Fernández-Ibáñez, P., Plataforma Solar de Almería (CIEMAT), Carretera Senés, Km 4, 04200 Tabernas (Almería), Spain; Maldonado, M.I., Plataforma Solar de Almería (CIEMAT), Carretera Senés, Km 4, 04200 Tabernas (Almería), Spain; Blanco, J., Plataforma Solar de Almería (CIEMAT), Carretera Senés,…	In recent years, there has been a tremendous amount of research and development in the area of photocatalysis (heterogeneous and homogeneous), a process included in a special class of oxidation techniques defined as Advanced Oxidation Processes (AOPs), all characterized by the same chemical feature, production of {radical dot}OH radicals. This paper reviews the use of sunlight to produce the {rad…	Heterogeneous photocatalysis; Photo-Fenton; Solar disinfection; Solar water treatment	Advanced oxidation process; Biotreatments; Chemical features; Concentrating collector; Experimental system; Heterogeneous photocatalysis; OH radical; Photo-Fenton; Photo-Fenton process; Photocatalytic process; Photocatalytic water treatment; Process efficiency; Reacting system; Research and development; Solar disinfection; Solar photocatalysis; Solar photocatalytic degradation; Solar reactors; So…					European Commission, EC Sixth Framework Programme, FP6: 031650, 036882 Ministerio de Ciencia e Innovación, MICINN: CSD2006-00044 European Commission, EC	Very recent research work for concrete applications in the field of solar photocatalytic water treatment has also been sponsored by the European Commission's International Cooperation (INCO) Program in two different projects. Both projects aimed at developing a cost-effective technology based on solar photocatalysis for water decontamination and disinfection in rural areas of developing countries…	The authors wish to thank the European Commission for financial support for the INNOWATECH project under the Sixth Framework Programme, under the “Global Change and Ecosystems Programme” (Contract No. 036882) and SODISWATER project, under the “Confirming the International Role of Community Research for Development Programme” (Contract No. 031650). The authors also wish to thank the Spanish Minist…	Suárez, S., Carballa, M., Omil, F., Lema, J.M., (2008) Rev. Environ. Sci. Biotechnol., 7, p. 125; Richardson, S.D., (2008) Anal. Chem., 80, p. 4373; Wintgens, T., Salehi, F., Hochstrat, R., Melin, T., (2008) Water Sci. Technol., 57, p. 99; Gogate, P.R., Pandit, A.B., (2004) Adv. Environ. Res., 8, p. 501; Pera-Titus, M., García-Molina, V., Baños, M.A., Giménez, J., Esplugas, S., (2004) Appl. Catal…	Malato, S.; Plataforma Solar de Almería (CIEMAT), Carretera Senés, Km 4, 04200 Tabernas (Almería), Spain; email: sixto.malato@psa.es								09205861		CATTE		English	Catal Today	Review	Final		Scopus	2-s2.0-68749088604
Wen J., Xie J., Chen X., Li X.	56461897900;57189215641;57190048528;55951836300;	A review on g-C 3 N 4 -based photocatalysts	2017	Applied Surface Science	391			72	123		1075	10.1016/j.apsusc.2016.07.030	https://www.scopus.com/inward/record.uri?eid=2-s2.0-84994323212&doi=10.1016%2fj.apsusc.2016.07.030&partnerID=40&md5=99bd0ecdcbb287bcca74c7298046ebc0	College of Materials and Energy, Key Laboratory of Energy Plants Resource and Utilization, Ministry of Agriculture, Key Laboratory of Biomass Energy of Guangdong Regular Higher Education Institutions, South China Agricultural University, Guangzhou, 510642, China; Department of Chemistry, University of Missouri – Kansas City, Kansas City, MO 64110, United States	Wen, J., College of Materials and Energy, Key Laboratory of Energy Plants Resource and Utilization, Ministry of Agriculture, Key Laboratory of Biomass Energy of Guangdong Regular Higher Education Institutions, South China Agricultural University, Guangzhou, 510642, China; Xie, J., College of Materials and Energy, Key Laboratory of Energy Plants Resource and Utilization, Ministry of Agriculture, K…	As one of the most appealing and attractive technologies, heterogeneous photocatalysis has been utilized to directly harvest, convert and store renewable solar energy for producing sustainable and green solar fuels and a broad range of environmental applications. Due to their unique physicochemical, optical and electrical properties, a wide variety of g-C 3 N 4 -based photocatalysts have been des…	Artificial photosynthesis; Carbon nitride (g-C 3 N 4 ); Co-catalysts; Composite photocatalysts; Nanocarbons; Z-scheme heterojunction	Artificial photosynthesis; Carbon dioxide; Electrocatalysis; Electronic properties; Energy gap; Environmental technology; Fuel cells; Fuel purification; Heterojunctions; Irradiation; Lithium batteries; Photocatalysis; Pollution control; Reduction; Solar cells; Solar energy; Surface defects; Water pollution; Water treatment; Co catalysts; Composite photocatalysts; Environmental applications; Heter…					Wuhan University of Technology, WUT: 2015-KF-7 University of Missouri, MU Guangzhou Research Collaborative Innovation Projects: 201508020098 College of Arts and Sciences, Boston University National Natural Science Foundation of China, NSFC: 20906034	Li would like to thank Industry and Research Collaborative Innovation Major Projects of Guangzhou ( 201508020098 ), NSFC (20906034) and the State Key Laboratory of Advanced Technology for Material Synthesis and Processing (Wuhan University of Technology) (2015-KF-7) for their support. X. Chen would like to thank the College of Arts and Sciences, University of Missouri—Kansas City and University o…		Fujishima, A., Honda, K., (1972) Nature, 238, pp. 37-38; Kraeutler, B., Bard, A.J., (1978) J. Am. Chem. Soc., 100, pp. 4317-4318; Bard, A.J., (1979) J. Photochem., 10, pp. 59-75; Bard, A.J., (1980) Science, 207, pp. 139-144; Bard, A.J., (1982) J. Phys. Chem., 86, pp. 172-177; Bard, A., Fox, M., (1995) Acc. Chem. Res., 28, pp. 141-145; Li, X., Yu, J., Low, J., Fang, Y., Xiao, J., Chen, X., (2015) …	Chen, X.; Department of Chemistry, University of Missouri – Kansas CityUnited States; email: chenxiaobo@umkc.edu			Elsevier B.V.					01694332		ASUSE		English	Appl Surf Sci	Article	Final		Scopus	2-s2.0-84994323212
Hernández-Alonso M.D., Fresno F., Suárez S., Coronado J.M.	6602955297;8571162400;23669375700;7006039567;	Development of alternative photocatalysts to TiO2: Challenges and opportunities	2009	Energy and Environmental Science	2	12		1231	1257		925	10.1039/b907933e	https://www.scopus.com/inward/record.uri?eid=2-s2.0-72849140950&doi=10.1039%2fb907933e&partnerID=40&md5=6046bd2b0dcaa0fe4a5d1149acca0f4e	Environmental Applications of Solar Energy, CIEMAT-PSA, Building 42 28040, Avenida Complutense 22, Madrid, Spain; Solar Concentrating Systems, CIEMAT-PSA, Building 42 28040, Avenida Complutense 22, Madrid, Spain; IMDEA-Energía, URJC, Laboratorios III, C/Tulipán S/n.E, 28933 Móstoles Madrid, Spain	Hernández-Alonso, M.D., Environmental Applications of Solar Energy, CIEMAT-PSA, Building 42 28040, Avenida Complutense 22, Madrid, Spain; Fresno, F., Solar Concentrating Systems, CIEMAT-PSA, Building 42 28040, Avenida Complutense 22, Madrid, Spain; Suárez, S., Environmental Applications of Solar Energy, CIEMAT-PSA, Building 42 28040, Avenida Complutense 22, Madrid, Spain; Coronado, J.M., IMDEA-En…	Since the early development of this technology in the 1970s, TiO 2 constitutes the archetypical photocatalyst due to its relatively high efficiency, low cost and availability. However, during the last decade a considerable number of new photocatalytic materials, either semiconductor or not, have been proposed as potential substitutes of TiO2, particularly in the case of solar applications, for wh…		CdS; Disinfection process; High efficiency; Historical perspective; Low costs; Organic synthesis; Photoactive materials; Photocatalytic materials; Poor stability; Solar applications; TiO; Water splitting; Wide band gap; ZnO; Cadmium compounds; Hydrogen production; Niobium; Nitrides; Photocatalysts; Positive ions; Semiconducting cadmium compounds; Silicate minerals; Tantalum; Zeolites; Zinc oxide;…								Doerffler, W., Hauffe, K., (1964) J. Catal., 3, p. 171; Morrison, S.R., Freund, T., (1967) J. Chem. Phys., 47, p. 1543; Muller, H.D., Steinbach, F., (1970) Nature, 225, p. 728; Steinbach, F., (1969) Nature, 221, p. 657; Pamfilov, A.V., Mazurkev, Y.S., Mukhlya, S.Y., (1970) Russ. J. Phys. Chem., 71 (13), p. 14; Formenti, M., Juillet, F., Meriaudeau, P., Teichner, S.J., (1971) Chem. Technol., 1, p.…	Coronado, J. M.; IMDEA-Energía, URJC, Laboratorios III, C/Tulipán S/n.E, 28933 Móstoles Madrid, Spain; email: juanmanuel.coronado@imdea.org								17545692				English	Energy Environ. Sci.	Review	Final		Scopus	2-s2.0-72849140950
Sirés I., Brillas E.	6508022819;7005314628;	Remediation of water pollution caused by pharmaceutical residues based on electrochemical separation and degradation technologies: A review	2012	Environment International	40	1		212	229		607	10.1016/j.envint.2011.07.012	https://www.scopus.com/inward/record.uri?eid=2-s2.0-84856228822&doi=10.1016%2fj.envint.2011.07.012&partnerID=40&md5=e9905a17358357980f586738c3517709	Laboratori d'Electroquímica dels Materials i del Medi Ambient, Departament de Química Física, Facultat de Química, Universitat de Barcelona, Martí i Franquès 1-11, 08028 Barcelona, Spain	Sirés, I., Laboratori d'Electroquímica dels Materials i del Medi Ambient, Departament de Química Física, Facultat de Química, Universitat de Barcelona, Martí i Franquès 1-11, 08028 Barcelona, Spain; Brillas, E., Laboratori d'Electroquímica dels Materials i del Medi Ambient, Departament de Química Física, Facultat de Química, Universitat de Barcelona, Martí i Franquès 1-11, 08028 Barcelona, Spain	In the last years, the decontamination and disinfection of waters by means of direct or integrated electrochemical processes are being considered as a very appealing alternative due to the significant improvement of the electrode materials and the coupling with low-cost renewable energy sources. Many electrochemical technologies are currently available for the remediation of waters contaminated b…	Electro-Fenton; Electro-oxidation; Electrochemical technologies; Pharmaceuticals; Solar-assisted processes; Water treatment	Chemical oxygen demand; Chemicals removal (water treatment); Chlorine; Coagulation; Coal tar; Degradation; Drug products; Membrane technology; Organic carbon; Organic pollutants; Ozone; Ozone water treatment; Ozonization; Renewable energy resources; Separation; Technology; Wastewater; Wastewater treatment; Water pollution; Water treatment; Active chlorine; Advanced Oxidation Processes; Contaminat…		chlorine, 13981-72-1, 7782-50-5						Almeida, L.C., Garcia-Segura, S., Bocchi, N., Brillas, E., Solar photoelectro-Fenton degradation of paracetamol using a flow plant with a Pt/air-diffusion cell coupled with a compound parabolic collector: process optimization by response surface methodology (2011) Appl Catal B- Environ, 103, pp. 21-30; Anglada, A., Urtiaga, A., Ortiz, I., Contributions of electrochemical oxidation to waste-water …	Sirés, I.; Laboratori d'Electroquímica dels Materials i del Medi Ambient, Departament de Química Física, Facultat de Química, Universitat de Barcelona, Martí i Franquès 1-11, 08028 Barcelona, Spain; email: i.sires@ub.edu			Elsevier Ltd					01604120		ENVID		English	Environ. Int.	Review	Final		Scopus	2-s2.0-84856228822
Wei C., Lin W.-Y., Zainal Z., Williams N.E., Zhu K., Kruzlc A.P., Smith R.L., Rajeshwar K.	7401657582;56292241300;7004044551;15068921100;36943318100;57194805400;57202226187;55307753000;	Bactericidal Activity of TiO2 Photocatalyst in Aqueous Media: Toward a Solar-Assisted Water Disinfection System	1994	Environmental Science and Technology	28	5		934	938		437	10.1021/es00054a027	https://www.scopus.com/inward/record.uri?eid=2-s2.0-0028439383&doi=10.1021%2fes00054a027&partnerID=40&md5=0e1845a9fc737ebf387c4aea0d49d535	Department of Chemistry and Biochemistry, University of Texas, Arlington, Texas 76019-0065, United States; Universiti Pertanian Malaysia, 43400 UPM Serdang, Selangor D. E, Malaysia; Department of Civil Engineering, University of Texas, Arlington, United States	Wei, C., Department of Chemistry and Biochemistry, University of Texas, Arlington, Texas 76019-0065, United States; Lin, W.-Y., Department of Chemistry and Biochemistry, University of Texas, Arlington, Texas 76019-0065, United States; Zainal, Z., Department of Chemistry and Biochemistry, University of Texas, Arlington, Texas 76019-0065, United States, Universiti Pertanian Malaysia, 43400 UPM Serd…	Irradiation of suspensions of Escherichia coli (∼106 cells/mL) and TiO2 (anatase) with UV–visible light of wavelengths longer than 380 nm resulted in the killing of the bacteria within minutes. Oxygen was found to be a prerequisite for the bactericidal properties of the photocatalyst. Bacterial killing was found to adhere to firstorder kinetics. The rate constant was proportional to the square ro…		Solar Assisted; Water Supply; Water Treatment; Bacteria; Bacteriology; Catalysts; Coliform bacteria; Solar energy; Suspensions (fluids); Titanium dioxide; Water treatment; Aqueous media; Bactericidal activity; Photocatalysts; Solar assisted water disinfection systems; Disinfection; drinking water; titanium dioxide; article; bactericidal activity; catalyst; disinfection; escherichia coli; solar en…								Wolfe, R.L., (1990) Environ. Sci. Technol., 24, p. 768; Douglas, J., (1993) EPRI J., 18, p. 4; Matsunaga, T., Tomoda, R., Nakajima, T., Wake, H., (1985) FEMS Microbiol. Lett., 29, p. 211; Matsunaga, T., Tomoda, R., Nakajima, T., Nakamura, N., Komine, T., (1988) Appl. Environ. Microbiol., 54, p. 1330; (1993) Chem. Eng. News, , April 12, 11; Pelizzetti, E., Schiavello, M., (1991) Photochemical Conv…	Rajeshwar, K.; Dept. of Chemistry and Biochemistry, University of Texas, P.O.Box 19065, Arlington, Texas 76019-0065, United States								0013936X				English	Environ. Sci. Technol.	Article	Final		Scopus	2-s2.0-0028439383
Matilainen A., Sillanpää M.	6508279917;7101751659;	Removal of natural organic matter from drinking water by advanced oxidation processes	2010	Chemosphere	80	4		351	365		435	10.1016/j.chemosphere.2010.04.067	https://www.scopus.com/inward/record.uri?eid=2-s2.0-77953617293&doi=10.1016%2fj.chemosphere.2010.04.067&partnerID=40&md5=294b30fdfba577800357665008f3df37	Laboratory of Applied Environmental Chemistry, Department of Environmental Sciences, University of Eastern Finland, Patteristonkatu 1, FI-50100 Mikkeli, Finland; Faculty of Technology, Lappeenranta University of Technology, Patteristonkatu 1, FI-50100 Mikkeli, Finland	Matilainen, A., Laboratory of Applied Environmental Chemistry, Department of Environmental Sciences, University of Eastern Finland, Patteristonkatu 1, FI-50100 Mikkeli, Finland; Sillanpää, M., Laboratory of Applied Environmental Chemistry, Department of Environmental Sciences, University of Eastern Finland, Patteristonkatu 1, FI-50100 Mikkeli, Finland, Faculty of Technology, Lappeenranta Universi…	Over the past 10-20years the amount of the natural organic matter (NOM) has been increased in raw water supplies on several areas. The presence of NOM causes many problems in drinking water treatment processes, including: (i) negative effect on water quality by colour, taste and odor problems, (ii) increased coagulant and disinfectant dose requirements (which in turn results increased sludge and …	AOPs; Drinking water; NOM; Water treatment	Biogeochemistry; Heavy metals; Organic pollutants; Potable water; Titanium dioxide; Water pollution; Water quality; Water supply; Water treatment; Advanced oxidation process; Advanced Oxidation Processes; AOPs; Disinfection by product formations; Distribution systems; Drinking water treatment process; Natural organic matters; Recent researches; Chemicals removal (water treatment); activated carbo…		activated carbon, 64365-11-3, 82228-96-4; hydrogen peroxide, 7722-84-1; hydroxyl radical, 3352-57-6; nitrite, 14797-65-0; ozone, 10028-15-6; titanium dioxide, 1317-70-0, 1317-80-2, 13463-67-7, 51745-87-0			European Commission, EC	The authors thank EU and City of Mikkeli for financial support. Anshy Oonnittan and Niina Vieno are gratefully acknowledged for language revision.		Agustina, T.E., Ang, H.M., Vareek, V.K., A review of synergistic effect of photocatalysis and ozonation on wastewater treatment (2005) J. Photochem. Photobiol. C, 6, pp. 264-273; Aiken, G.R., McKnight, D.M., Thorn, K.A., Thurman, E.M., Isolation of hydrophilic organic acids from water using non-ionic macroporous resins (1992) Org. Geochem., 18 (4), pp. 567-573; Akyol, A., Bayramoglu, M., Preparat…	Sillanpää, M.; Laboratory of Applied Environmental Chemistry, Department of Environmental Sciences, University of Eastern Finland, Patteristonkatu 1, FI-50100 Mikkeli, Finland; email: mika.sillanpaa@uef.fi			Elsevier Ltd					00456535		CMSHA	20494399	English	Chemosphere	Review	Final		Scopus	2-s2.0-77953617293
Rincón A.-G., Pulgarin C.	57213742084;7003738234;	Effect of pH, inorganic ions, organic matter and H2O2 on E. coli K12 photocatalytic inactivation by TiO2: Implications in solar water disinfection	2004	Applied Catalysis B: Environmental	51	4		283	302		422	10.1016/j.apcatb.2004.03.007	https://www.scopus.com/inward/record.uri?eid=2-s2.0-2942566477&doi=10.1016%2fj.apcatb.2004.03.007&partnerID=40&md5=77e4a1c70c1938e0590fdcb713feaedf	Lab. for Environmental Biotechnology, Sch. Arch., Civ. and Environ. Eng., Environ. Sci. and Technol. Institute, CH-1015 Lausanne, Switzerland	Rincón, A.-G., Lab. for Environmental Biotechnology, Sch. Arch., Civ. and Environ. Eng., Environ. Sci. and Technol. Institute, CH-1015 Lausanne, Switzerland; Pulgarin, C., Lab. for Environmental Biotechnology, Sch. Arch., Civ. and Environ. Eng., Environ. Sci. and Technol. Institute, CH-1015 Lausanne, Switzerland	The effect of different chemical parameters on photocatalytic inactivation of E. coli K12 is discussed. Illumination was produced by a solar lamp and suspended TiO2 P-25 Degussa was used as catalyst. Modifications of initial pH between 4.0 and 9.0 do not affect the inactivation rate in the absence or presence of the catalyst. Addition of H2O2 affects positively the E. coli inactivation rate of bo…	Dihydroxybenzenes; E. coli; Natural anions; Photocatalysis; Photocatalytic disinfection; Phototreatment; Solar water disinfection; Tap water; TiO2	Bacteria; Catalysts; pH effects; Photocatalysis; Photodegradation; Photolysis; Titanium compounds; Inorganic ions; Solar water disinfection; Escherichia coli; Bacteria (microorganisms); Escherichia coli					ICA4-CT-2002-10001, 02.0030	We are pleased to thank the Swiss Academy of Engineering Sciences (SATW) for the doctoral grant of the first author. We especially thank B. Jazmin Molina and Michaella Mardale for their collaboration in some laboratory experiments. We thank Dr. Lukas Wick for his comments. A.G. Rincón is profoundly grateful to Maria-Helena, Rosalı́a and T. Ramiro Rincón for their continuous support. C. Pulgarin k…		Hoffmann, M.R., Martin, S.T., Choi, W.Y., Bahnemann, D.W., (1995) Chem. Rev., 95, p. 69; Blake, D.M., Maness, P.C., Huang, Z., Huang, W.E.J.J., Jacoby, W.A., (1999) Sep. Purif. Methods, 28, p. 1; Rincon, A.G., Pulgarin, C., (2003) Appl. Catal. B: Environ., 44, p. 263; Rincon, A.G., Pulgarin, C., (2004) Appl. Catal. B: Environ., 44, p. 99; Abdullah, M., Low, G.K.C., Mattheus, R.W., (1990) J. Phys.…	Pulgarin, C.; Lab. for Environmental Biotechnology, Sch. Arch., Civ. and Environ. Eng., Environ. Sci. and Technol. Institute, CH-1015 Lausanne, Switzerland; email: cesar.pulgarin@epfl.ch								09263373		ACBEE		English	Appl. Catal. B Environ.	Article	Final		Scopus	2-s2.0-2942566477
Khan M.A., Shatalov M., Maruska H.P., Wang H.M., Kuokstis E.	36347085500;7003671208;7004076935;57196427826;7003483067;	III-nitride UV devices	2005	Japanese Journal of Applied Physics, Part 1: Regular Papers and Short Notes and Review Papers	44	10		7191	7206		382	10.1143/JJAP.44.7191	https://www.scopus.com/inward/record.uri?eid=2-s2.0-31544462343&doi=10.1143%2fJJAP.44.7191&partnerID=40&md5=70b4c30251d4bc7105831ad3d4f49e66	Department of Electrical Engineering, University of South Carolina, Columbia, SC 29028, United States	Khan, M.A., Department of Electrical Engineering, University of South Carolina, Columbia, SC 29028, United States; Shatalov, M., Department of Electrical Engineering, University of South Carolina, Columbia, SC 29028, United States; Maruska, H.P., Department of Electrical Engineering, University of South Carolina, Columbia, SC 29028, United States; Wang, H.M., Department of Electrical Engineering,…	The need for efficient, compact and robust solid-state UV optical sources and sensors had stimulated the development of optical devices based on III-nitride material system. Rapid progress in material growth, device fabrication and packaging enabled demonstration of high efficiency visible-blind and solar-blind photodetectors, deep-UV light-emitting diodes with emission from 400 to 250nm, and UV …	AIGaN; AllnGaN; Epitaxy; Growth; Light-emitting diode; MOCVD; Ultraviolet	Aluminum compounds; Epitaxial growth; Fluorescence; Health care; Light emitting diodes; Metallorganic chemical vapor deposition; Nitrides; Optical sensors; Photodetectors; AlGaN; AlInGaN; Growth; Ultraviolet devices								(2005) Compound Semiconductor, p. 12. , March; J. P. Zhang: unpublished; Boćkowski, M., Grzegory, I., Krukowski, S., Lucznik, B., Wróblewski, M., Kamler, G., Borysiuk, J., Powrowski, S., (2004) J. Cryst. Growth, 270, p. 409; Zhang, W., Meyer, B.K., (2003) Phys. Status Solidi C, p. 1571; Rojo, J.C., Slack, G.A., Morgan, K., Raghothamacher, B., Dudley, M., Schowalter, L.J., (2001) J. Cryst. Growth,…	Khan, M.A.; Department of Electrical Engineering, University of South Carolina, Columbia, SC 29028, United States; email: rasif@engr.sc.edu								00214922		JAPND		English	Jpn J Appl Phys Part 1 Regul Pap Short Note Rev Pap	Article	Final	Open Access	Scopus	2-s2.0-31544462343
Dalrymple O.K., Stefanakos E., Trotz M.A., Goswami D.Y.	16027617800;35566011200;6602301996;55666126600;	A review of the mechanisms and modeling of photocatalytic disinfection	2010	Applied Catalysis B: Environmental	98	1-2		27	38		369	10.1016/j.apcatb.2010.05.001	https://www.scopus.com/inward/record.uri?eid=2-s2.0-77953961544&doi=10.1016%2fj.apcatb.2010.05.001&partnerID=40&md5=5234959f512a1909821a53b15f7cf181	Clean Energy Research Center, University of South Florida, Tampa, FL 33620, United States; Department of Civil and Environmental Engineering, University of South Florida, Tampa, FL 33620, United States	Dalrymple, O.K., Clean Energy Research Center, University of South Florida, Tampa, FL 33620, United States; Stefanakos, E., Clean Energy Research Center, University of South Florida, Tampa, FL 33620, United States; Trotz, M.A., Department of Civil and Environmental Engineering, University of South Florida, Tampa, FL 33620, United States; Goswami, D.Y., Clean Energy Research Center, University of …	This paper is a review of the fundamental disinfection mechanisms of photocatalysis and the models used to fit the disinfection process. Photocatalysis is an attractive technology for water treatment largely due to its potential to utilize solar energy directly and achieve both disinfection and chemical detoxification. Many papers have been published on photocatalytic disinfection, but there is s…	Lipid peroxidation; Solar applications; Titanium dioxide; Water disinfection	Autooxidation; Biology and medicine; Disinfection process; Gaining momentum; Lipid peroxidation; Mechanistic models; Photo-catalytic; Photocatalytic process; Polyunsaturated fatty acids; Solar applications; Theoretical development; Water disinfections; Acids; Bacteria; Detoxification; Fatty acids; Mathematical models; Oxidation; Oxidative stress; Oxides; Photocatalysis; Solar energy; Titanium; Ti…								Nieuwenhuijsen, M.J., Toledano, M.B., Eaton, N.E., Fawell, J., Elliott, P., (2000) Occup. Environ. Med., 57, pp. 73-85; Bryant, E.A., Fulton, G.P., Budd, G.C., Disinfection Alternatives for Safe Drinking Water (1992) Environmental engineering series, , van Nostrand Reinhold, New York; Safe drinking water act amendments of 1996, in P.L. 104-182 (1996) pp. 1620-1621; Rice, E.W., Hoff, J.C., Schaefe…	Dalrymple, O.K.; Clean Energy Research Center, University of South Florida, Tampa, FL 33620, United States; email: odalrymp@mail.usf.edu								09263373		ACBEE		English	Appl. Catal. B Environ.	Review	Final		Scopus	2-s2.0-77953961544
Matthews R.W.	23068123300;	Photo-oxidation of organic material in aqueous suspensions of titanium dioxide	1986	Water Research	20	5		569	578		366	10.1016/0043-1354(86)90020-5	https://www.scopus.com/inward/record.uri?eid=2-s2.0-0022722242&doi=10.1016%2f0043-1354%2886%2990020-5&partnerID=40&md5=3b3571e45d6d9b73ceb6ee64cdbfd316	Commonwealth Scientific and Industrial Research Organization, Division of Energy Chemistry, Lucas Heights Research Laboratories, Private Mail Bag 7, Sutherland, NSW 2232, Australia	Matthews, R.W., Commonwealth Scientific and Industrial Research Organization, Division of Energy Chemistry, Lucas Heights Research Laboratories, Private Mail Bag 7, Sutherland, NSW 2232, Australia	Twenty-one organic compounds, known to be possible contaminants of water, have been treated with u.v.-illuminated titanium dioxide powder in aqueous suspension. In each case the organic material was converted to carbon dioxide. The rate of carbon dioxide formation did not vary greatly from one compound to another; even nitrobenzene was converted at 40% of the maximum rate observed with 2,4 dichlo…	organic impurities; photo-oxidation; solar; suspensions; titanium dioxide; ultraviolet; water	MICRO-ORGANISM DESTRUCTION; ORGANIC IMPURITIES; PHOTO-OXIDATION; TITANIUM OXIDES; WATER - Contamination; WATER RESOURCES - Contamination; WATER POLLUTION; organic compound; titanium dioxide; methodology; nonhuman; photooxidation; prevention; water quality		titanium dioxide, 1317-70-0, 1317-80-2, 13463-67-7, 51745-87-0						Abelson, Groundwater contamination (1984) Science, 224, p. 673; Adams, Posener, Bisby, Cundall, Key, Free radical reactions with proteins and enzymes: the inactivation of pepsin (1979) Int. J. Radiat. Biol., 35, pp. 497-507; Ahmed, Ollis, Solar photoassisted catalytic decomposition of the chlorinated hydrocarbons trichloroethylene and trichloromethane (1984) Solar Energy, 32, pp. 597-601; Anbar, …	Matthews, R.W.; Commonwealth Scientific and Industrial Research Organization, Division of Energy Chemistry, Lucas Heights Research Laboratories, Private Mail Bag 7, Sutherland, NSW 2232, Australia								00431354		WATRA		English	Water Res.	Article	Final		Scopus	2-s2.0-0022722242
Rincón A.G., Pulgarin C.	57213742084;7003738234;	Photocatalytical inactivation of E. coli: Effect of (continuous-intermittent) light intensity and of (suspended-fixed) TiO 2 concentration	2003	Applied Catalysis B: Environmental	44	3		263	284		343	10.1016/S0926-3373(03)00076-6	https://www.scopus.com/inward/record.uri?eid=2-s2.0-0042975196&doi=10.1016%2fS0926-3373%2803%2900076-6&partnerID=40&md5=73db26e8109debd421ce0ff808096705	Lab. for Environmental Biotechnology, Inst. of Environ. Sci./Technology, Swiss Fed. Institute of Technology, CH-1015 Lausanne, Switzerland	Rincón, A.G., Lab. for Environmental Biotechnology, Inst. of Environ. Sci./Technology, Swiss Fed. Institute of Technology, CH-1015 Lausanne, Switzerland; Pulgarin, C., Lab. for Environmental Biotechnology, Inst. of Environ. Sci./Technology, Swiss Fed. Institute of Technology, CH-1015 Lausanne, Switzerland	A detrimental effect on the survival of bacteria Escherichia coli K12 was observed after photocatalytic exposure. The reactions have been carried out in a batch photoreactor using mainly titanium dioxide (TiO2) P-25 Degussa as a catalyst. Illumination was produced by a Hanau Suntest lamp. Some parameters, such as light intensity, extend of continuous irradiation, catalyst concentration and temper…	Bacterial inactivation; E. coli; Immobilized TiO2; Interrupted irradiation; Photocatalysis; Solar water disinfection; Titanium dioxide	Chemical reactors; Escherichia coli; Reaction kinetics; Titanium dioxide; Light intensity; Photochemical reactions; Bacteria (microorganisms); Escherichia coli; Escherichia coli						We gratefully acknowledge the cooperation project environment EPFL-Colombia and the V.P.F. cooperation especially to Dr. J.C. Bolay for encouraging this research. We thank also to the social service of EPFL for the scholarship granted to the first author. The authors thank the financial support of the ‘Improving Human Potential’ programme of Europe Union EU-DGXII, no. UE: ICA4-2001-10022, and the…		Pichat, P., Guillard, C., Laurence, A., Renard, A.-C., Plaidy, O., (1995) Sol. Energy Mater. Sol. Cells, 38, p. 391; Wolfrum, E.J., Ollis, D.F., Hydrogen peroxide in heterogeneous photocatalysis (1994) Aquatic and Surface Photochemistry, p. 451. , G.R. Helz, R.G. Zepp, D.G. Crosby (Eds.), Lewis, Boca Raton; Blake, D.M., Maness, P.C., Huang, Z., Wolfrum, E.J., Huang, J., Jacoby, W.A., (1999) Sep. …	Pulgarin, C.; Lab. for Environmental Biotechnology, Inst. of Environ. Sci./Technology, Swiss Fed. Institute of Technology, CH-1015 Lausanne, Switzerland; email: cesar.pulgarin@epfl.ch			Elsevier					09263373		ACBEE		English	Appl. Catal. B Environ.	Article	Final		Scopus	2-s2.0-0042975196
Spasiano D., Marotta R., Malato S., Fernandez-Ibañez P., Di Somma I.	37014893200;35280146200;57207915948;56108455200;57204685567;	Solar photocatalysis: Materials, reactors, some commercial, and pre-industrialized applications. A comprehensive approach	2015	Applied Catalysis B: Environmental	170-171			90	123		340	10.1016/j.apcatb.2014.12.050	https://www.scopus.com/inward/record.uri?eid=2-s2.0-84922349899&doi=10.1016%2fj.apcatb.2014.12.050&partnerID=40&md5=94d97544be0232d5ff09e3510920dcd6	Dipartimento di Ingegneria Chimica, Dei Materiali e della Produzione Industriale, Università degli Studi di Napoli Federico II, P.le V. Tecchio, 80, Napoli, 80125, Italy; Plataforma Solar de Almería-CIEMAT, Carretera de Senés Km 4, Tabernas, Almería, 04200, Spain; Istituto di Ricerche sulla Combustione, Consiglio Nazionale delle Ricerche (CNR), P.le V. Tecchio, 80, Napoli, 80125, Italy	Spasiano, D., Dipartimento di Ingegneria Chimica, Dei Materiali e della Produzione Industriale, Università degli Studi di Napoli Federico II, P.le V. Tecchio, 80, Napoli, 80125, Italy; Marotta, R., Dipartimento di Ingegneria Chimica, Dei Materiali e della Produzione Industriale, Università degli Studi di Napoli Federico II, P.le V. Tecchio, 80, Napoli, 80125, Italy; Malato, S., Plataforma Solar d…	In the future, solar energy, along with other renewable resources, could play a key role in mass production of fine chemicals. It could also potentially solve environmental problems, as demonstrated by recent developments in the use of solar energy, such as solar photocatalysis. The solar photocatalytic technology has been demonstrated to be effective for:. •Treating groundwater, drinking water, …	Green photochemistry; Solar chemical production; Solar photocatalysis; Solar photocatalytic technology; Solar photoreactors	Disinfection; Groundwater; Groundwater pollution; Industrial chemicals; Industrial research; Photocatalysis; Potable water; Soil pollution; Solar energy; Wastewater treatment; Water pollution; Water treatment; Chemical production; Environmental problems; Industrial production; Industrial wastewaters; Photo-catalytic; Photocatalytic application; Solar photocatalysis; Solar photoreactors; Catalysis								Dincer, I., (2000) Renew. Sustain. Energy Rev., 4, pp. 157-175; Spasiano, D., Rodriguez, L.P., Olleros, J.C., Malato, S., Marotta, R., Andreozzi, R., (2013) Appl. Catal. B: Environ., pp. 56-63; Ohama, Y., Van Gemert, D., (2011) Application of Titanium Dioxide Photocatalysis to Construction Materials: State-of-the-Art Report of The RILEM Technical Committee 194-TDP, , Springer, New York; Jing, D.,…	Marotta, R.; Dipartimento di Ingegneria Chimica, Dei Materiali e della Produzione Industriale, Università degli Studi di Napoli Federico II, P.le V. Tecchio, 80, Italy			Elsevier					09263373		ACBEE		English	Appl. Catal. B Environ.	Review	Final		Scopus	2-s2.0-84922349899
Liu C., Kong D., Hsu P.-C., Yuan H., Lee H.-W., Liu Y., Wang H., Wang S., Yan K., Lin D., Maraccini P.A., Parker K.M., Boehm A.B., Cui Y.	57200872258;56380939800;55263063500;7402447089;57190668372;56676424500;55623093900;55201253300;57204908921;56675106900;46661250900;55914170500;7006761389;57201126795;	Rapid water disinfection using vertically aligned MoS2 nanofilms and visible light	2016	Nature Nanotechnology	11	12		1098	1104		339	10.1038/nnano.2016.138	https://www.scopus.com/inward/record.uri?eid=2-s2.0-84982176780&doi=10.1038%2fnnano.2016.138&partnerID=40&md5=ee02faac72a2d4a87e7abf129de27acd	Department of Materials Science and Engineering, Stanford University, Stanford, CA 94305, United States; Department of Applied Physics, Stanford University, Stanford, CA 94305, United States; Department of Electrical Engineering, Stanford University, Stanford, CA 94305, United States; Department of Civil and Environmental Engineering, Stanford University, Stanford, CA 94305, United States; Stanfo…	Liu, C., Department of Materials Science and Engineering, Stanford University, Stanford, CA 94305, United States; Kong, D., Department of Materials Science and Engineering, Stanford University, Stanford, CA 94305, United States; Hsu, P.-C., Department of Materials Science and Engineering, Stanford University, Stanford, CA 94305, United States; Yuan, H., Department of Materials Science and Enginee…	Solar energy is readily available in most climates and can be used for water purification. However, solar disinfection of drinking water mostly relies on ultraviolet light, which represents only 4% of the total solar energy, and this leads to a slow treatment speed. Therefore, the development of new materials that can harvest visible light for water disinfection, and so speed up solar water purif…		Bacteria; Disinfection; Layered semiconductors; Molybdenum compounds; Potable water; Purification; Solar energy; Titanium dioxide; Water treatment plants; Bacterial inactivation; Electron hole pairs; Inactivation efficiency; Reactive oxygen species; Ultra-violet light; Vertically aligned; Water disinfections; Water purification; Light; copper; molybdenum; molybdenum disulfide; nanofilm; reactive …		copper, 15158-11-9, 7440-50-8; molybdenum, 7439-98-7; titanium dioxide, 1317-70-0, 1317-80-2, 13463-67-7, 51745-87-0; disulfide, 16734-12-6; gold, 7440-57-5; Copper; Disulfides; Gold; Molybdenum; molybdenum disulfide; Reactive Oxygen Species			Division of Materials Sciences and Engineering, DMSE: DE-AC02-76SF00515 Basic Energy Sciences, BES	We acknowledge the Stanford facilities, Stanford Nanocharacterization Laboratory and Soft & Hybrid Materials, for characterization. Y.C. acknowledges support from the US Department of Energy, Basic Energy Sciences, Materials Sciences and Engineering Division, under contract DE-AC02-76SF00515. We thank G. M. Stewart for his help with the schematic drawing.		Shannon, M.A., Science and technology for water purification in the coming decades (2008) Nature, 452, pp. 301-310; Schwarzenbach, R.P., The challenge of micropollutants in aquatic systems (2006) Science, 313, pp. 1072-1077; Liu, C., Conducting nanosponge electroporation for affordable and high-efficiency disinfection of bacteria and viruses in water (2013) Nano Lett, 13, pp. 4288-4293; Liu, C., …	Cui, Y.; Department of Materials Science and Engineering, Stanford UniversityUnited States; email: yicui@stanford.edu			Nature Publishing Group					17483387			27525474	English	Nat. Nanotechnol.	Article	Final		Scopus	2-s2.0-84982176780
Brunet L., Lyon D.Y., Hotze E.M., Alvarez P.J.J., Wiesner M.R.	23007741000;7102554824;21742766900;7102962790;7005530477;	Comparative photoactivity and antibacterial properties of C60 fullerenes and titanium dioxide nanoparticles	2009	Environmental Science and Technology	43	12		4355	4360		317	10.1021/es803093t	https://www.scopus.com/inward/record.uri?eid=2-s2.0-67449164386&doi=10.1021%2fes803093t&partnerID=40&md5=9ec68f4dc197d6a90b3f12241a0b5c50	Department of Civil and Environmental Engineering, Rice University, Houston, TX, United States; Department of Civil and Environmental Engineering, Duke University, Durham, NC, United States	Brunet, L., Department of Civil and Environmental Engineering, Rice University, Houston, TX, United States; Lyon, D.Y., Department of Civil and Environmental Engineering, Rice University, Houston, TX, United States; Hotze, E.M., Department of Civil and Environmental Engineering, Duke University, Durham, NC, United States; Alvarez, P.J.J., Department of Civil and Environmental Engineering, Rice Un…	The production of reactive oxygen species (ROS) by aqueous suspensions of fullerenes and nano-TiO2 (Degussa P25) was measured both in ultrapure water and in minimal Davis (MD) microbial growth medium. Fullerol (hydroxylated C60) produced singlet oxygen (1O2) in ultrapure water and both 1O2 and superoxide (O 2-•) in MD medium, but no hydroxyl radicals (OH •) were detected in either case. PVP/C60 (…		Anti-bacterial activity; Antibacterial properties; Aqueous suspensions; Degussa P25; Fullerene suspensions; Fullerol; Hydroxyl radicals; Microbial growth; N vinylpyrrolidone; Nano-TiO; Photoactivity; Pure water; Reactive oxygen species; Singlet oxygen; Superoxide; Titanium dioxide nanoparticles; Toxicity test; Ultra-pure water; Chemicals removal (water treatment); Escherichia coli; Fullerenes; Ox…		hydroxyl radical, 3352-57-6; oxygen, 7782-44-7; povidone, 9003-39-8; superoxide, 11062-77-4; tetrahydrofuran, 109-99-9; water, 7732-18-5; Anti-Bacterial Agents; Fullerenes; Hydroxyl Radical, 3352-57-6; Titanium, 7440-32-6; titanium dioxide, 13463-67-7						Pickering, K.D., Wiesner, M.R., Fullerol-sensitized production of reactive oxygen species in aqueous solution (2005) Environ. Sci. Technol., 39 (5), pp. 1359-1365; Lyon, D.Y., Fortner, J.D., Sayes, C.M., Colvin, V.L., Hughes, J.B., Bacterial cell association and antimicrobial activity of a C-60 water suspension (2005) Environ. Toxicol. Chem., 24 (11), pp. 2757-2762; Long, T.C., Saleh, N., Tilton,…	Wiesner, M. R.; Department of Civil and Environmental Engineering, Duke University, Durham, NC, United States; email: wiesner@duke.edu								0013936X		ESTHA	19603646	English	Environ. Sci. Technol.	Article	Final		Scopus	2-s2.0-67449164386
Qu X., Brame J., Li Q., Alvarez P.J.J.	16234709700;54404694400;7405861214;7102962790;	Nanotechnology for a safe and sustainable water supply: Enabling integrated water treatment and reuse	2013	Accounts of Chemical Research	46	3		834	843		314	10.1021/ar300029v	https://www.scopus.com/inward/record.uri?eid=2-s2.0-84875332754&doi=10.1021%2far300029v&partnerID=40&md5=488003899d95c2ef856148c3f6289651	Department of Civil and Environmental Engineering, Rice University, Houston, TX 77005, United States	Qu, X., Department of Civil and Environmental Engineering, Rice University, Houston, TX 77005, United States; Brame, J., Department of Civil and Environmental Engineering, Rice University, Houston, TX 77005, United States; Li, Q., Department of Civil and Environmental Engineering, Rice University, Houston, TX 77005, United States; Alvarez, P.J.J., Department of Civil and Environmental Engineering…	Ensuring reliable access to clean and affordable water is one of the greatest global challenges of this century. As the world's population increases, water pollution becomes more complex and difficult to remove, and global climate change threatens to exacerbate water scarcity in many areas, the magnitude of this challenge is rapidly increasing. Wastewater reuse is becoming a common necessity, eve…		article; environmental protection; nanotechnology; safety; standard; water management; water supply; Conservation of Natural Resources; Nanotechnology; Safety; Water Purification; Water Supply								WHO. UNICEF "Progress on sanitation and drinking-water 2010 update"; WHO/UNICEF: 2010; (2006) Drinking Water Distribution Systems: Assessing and Reducing Risks, , Committee on Public Water Supply Distribution Systems: Assessing and Reducing Risks, National Research Council. The National Academies Press; (2002) The Clean Water and Drinking Water Infrastructure Gap Analysis, , EPA. U.S. EPA Office …	Li, Q.; Department of Civil and Environmental Engineering, Rice University, Houston, TX 77005, United States; email: qilin.li@rice.edu								00014842		ACHRE	22738389	English	Acc. Chem. Res.	Article	Final		Scopus	2-s2.0-84875332754
Zhang L., Wang H., Chen Z., Wong P.K., Liu J.	36066351800;43561952100;57196285658;26666389600;15755883100;	Bi2WO6 micro/nano-structures: Synthesis, modifications and visible-light-driven photocatalytic applications	2011	Applied Catalysis B: Environmental	106	1-2		1	13		305	10.1016/j.apcatb.2011.05.008	https://www.scopus.com/inward/record.uri?eid=2-s2.0-79959802650&doi=10.1016%2fj.apcatb.2011.05.008&partnerID=40&md5=c239a6d37648e0bc50be74f1e0695c72	State Key Laboratory for Modification of Chemical Fibers and Polymer Materials, College of Environmental Science and Engineering, Donghua University, Shanghai 201620, China; School of Life Sciences, The Chinese University of Hong Kong, Shatin, N.T. Hong Kong SAR, Hong Kong	Zhang, L., State Key Laboratory for Modification of Chemical Fibers and Polymer Materials, College of Environmental Science and Engineering, Donghua University, Shanghai 201620, China; Wang, H., State Key Laboratory for Modification of Chemical Fibers and Polymer Materials, College of Environmental Science and Engineering, Donghua University, Shanghai 201620, China; Chen, Z., State Key Laboratory…	Currently, the photocatalytic reactions occurring under solar illumination have attracted worldwide attentions due to a tremendous set of environmental problems. Taking the sunlight into account, it is indispensable to develop highly effective visible-light-driven photocatalysts. Bi2WO6 is one of newly developed visible-light-driven photocatalysts, and its photocatalytic performance is seriously …	Micro/nano-structures; Modifications; Photocatalysis; Synthesis	Biodegradation; Bismuth compounds; Film preparation; Light; Organic pollutants; Photocatalysis; Synthesis (chemical); Environmental problems; Micro/nano-structures; Modifications; Photocatalytic activities; Photocatalytic application; Photocatalytic performance; Photocatalytic reactions; Visible light driven photocatalysts; Tungsten compounds; Bacteria (microorganisms)					Shanghai Leading Academic Discipline Project: B604 Project 211: 111-2-04 National Natural Science Foundation of China, NSFC: 50902021, 41073060, 50874032	The authors thank Prof. Wenzhong Wang ( State Key Laboratory of High Performance Ceramics and Superfine Microstructure , Shanghai Institute of Ceramics , Chinese Academy of Sciences , China ) for helpful comments and suggestion. This work was financially supported by the National Natural Science Foundation of China (Grant Nos. 41073060 , 50874032 and 50902021 ), the Shanghai Leading Academic Disc…		Shannon, M.A., Bohn, P.W., Elimelech, M., Georgiadis, J.G., Mariñas, B.J., Mayes, A.M., (2008) Nature, 452, pp. 301-310; Hoffmann, M.R., Martin, S.T., Choi, W., Bahneman, D.W., (1995) Chem. Rev., 95, pp. 69-96; Hu, J.S., Ren, L.L., Guo, Y.G., Liang, H.P., Cao, A.M., Wan, L.J., Bai, C.L., (2005) Angew. Chem. Int. Ed., 44, pp. 1269-1273; Murruni, L., Conde, F., Leyva, G., Litter, M.I., (2008) Appl.…	Zhang, L.; College of Environmental Science and Engineering, Donghua University, Shanghai 201620, China; email: lszhang@dhu.edu.cn			Elsevier B.V.					09263373		ACBEE		English	Appl. Catal. B Environ.	Review	Final		Scopus	2-s2.0-79959802650
Fagan R., McCormack D.E., Dionysiou D.D., Pillai S.C.	55856853900;7102878866;7003637412;57194672455;	A review of solar and visible light active TiO2 photocatalysis for treating bacteria, cyanotoxins and contaminants of emerging concern	2016	Materials Science in Semiconductor Processing	42			2	14		303	10.1016/j.mssp.2015.07.052	https://www.scopus.com/inward/record.uri?eid=2-s2.0-84958905561&doi=10.1016%2fj.mssp.2015.07.052&partnerID=40&md5=76000872daa36a2bdb87a2efe990ca55	Centre for Research in Engineering Surface Technology (CREST), FOCAS Institute, Dublin Institute of Technology, Kevin Street, Dublin 8, Ireland; School of Chemical and Pharmaceutical Sciences, Dublin Institute of Technology, Kevin Street, Dublin 8, Ireland; Environmental Engineering and Science Program, School of Energy, Environmental, Biological, and Medical Engineering, University of Cincinnati…	Fagan, R., Centre for Research in Engineering Surface Technology (CREST), FOCAS Institute, Dublin Institute of Technology, Kevin Street, Dublin 8, Ireland, School of Chemical and Pharmaceutical Sciences, Dublin Institute of Technology, Kevin Street, Dublin 8, Ireland; McCormack, D.E., Centre for Research in Engineering Surface Technology (CREST), FOCAS Institute, Dublin Institute of Technology, K…	Research into the development of solar and visible light active photocatalysts has been significantly increased in recent years due to its wide range of applications in treating contaminants of emerging concern (CECs), endocrine disrupting compounds (EDCs), bacteria and cyanotoxins. Solar photocatalysis is found to be highly effective in treating a wide range of CECs from sources such as pharmace…	Antibiotics; Disinfection; Emerging contaminants; Graphene; Photocatalytic; Steroids	Antibiotics; Aromatic hydrocarbons; Bacteria; Bacteriology; Carbon; Catalysis; Charge transfer; Complexation; Contamination; Disinfection; Endocrine disrupters; Endocrinology; Escherichia coli; Fragrances; Graphene; Heavy metals; Light; Lipids; Nanosheets; Nitrogen; Organic chemicals; Organic compounds; Organic pollutants; Pesticides; Photocatalysis; Photocatalysts; Polycyclic aromatic hydrocarbo…					University of Cincinnati, UC: NSF CBET-Award1033317 National Science Foundation, NSF Science Foundation Ireland, SFI United Nations Educational, Scientific and Cultural Organization, UNESCO 10/US/I1822(T)	This work was carried out as part of the US-Ireland collaborative Initiative on ‘Degradation Mechanism of Cyanotoxins Using Novel Visible Light-Activated Titania (TiO 2 ) Photocatalysts.’ The National Science Foundation funded the University of Cincinnati ( NSF CBET-Award1033317 ) and Science Foundation Ireland (SFI) provided funding to DIT and Institute of Technology Sligo, Ireland (SFI Grant nu…	Prof. Suresh C. Pillai obtained his PhD in the area of Nanotechnology from Trinity College Dublin and then performed a postdoctoral research at California Institute of Technology (Caltech), USA. Upon completion of this appointment he returned to Trinity College Dublin as a Research Fellow before joining CREST-DIT as a Senior Research Manager in April 2004. Suresh joined in IT Sligo as a Senior Le…	Kisch, H., (2013) Angew. Chem. Int. Ed., 52, p. 812; Schneider, J., Matsuoka, M., Takeuchi, M., Zhang, J., Horiuchi, Y., Anpo, M., Bahnemann, D.W., (2014) Chem. Rev., 114, p. 9919; Gupta, S.M., Tripathi, M., (2011) Chin. Sci. Bull., 56, p. 1639; Henderson, M.A., (2011) Surf. Sci. Rep., 66, p. 185; Ochiai, T., Fujishima, A., (2012) J. Photochem. Photobiol. C Photochem. Rev., 13, p. 247; Ibhadon, A…	Pillai, S.C.; Nanotechnology Research Group, Department of Environmental Science, Institute of Technology SligoIreland; email: Pillai.suresh@itsligo.ie			Elsevier Ltd					13698001				English	Mater Sci Semicond Process	Review	Final	Open Access	Scopus	2-s2.0-84958905561
Rincón A.-G., Pulgarin C.	57213742084;7003738234;	Bactericidal action of illuminated TiO2 on pure Escherichia coli and natural bacterial consortia: Post-irradiation events in the dark and assessment of the effective disinfection time	2004	Applied Catalysis B: Environmental	49	2		99	112		280	10.1016/j.apcatb.2003.11.013	https://www.scopus.com/inward/record.uri?eid=2-s2.0-1842583048&doi=10.1016%2fj.apcatb.2003.11.013&partnerID=40&md5=e985a92d439b5644ffe9c73f59ade22b	Lab. for Environmental Biotechnology, Sch. Arch., Civ. and Environ. Eng., Environ. Sci. and Technol. Institute, CH-1015 Lausanne, Switzerland	Rincón, A.-G., Lab. for Environmental Biotechnology, Sch. Arch., Civ. and Environ. Eng., Environ. Sci. and Technol. Institute, CH-1015 Lausanne, Switzerland; Pulgarin, C., Lab. for Environmental Biotechnology, Sch. Arch., Civ. and Environ. Eng., Environ. Sci. and Technol. Institute, CH-1015 Lausanne, Switzerland	Bactericidal action of illuminated TiO2 on pure culture of Escherichia coli K12 and bacterial consortium was studied. Photocatalytic E. coli inactivation rate was dependent on the biological parameters such as: physiological state, generation and initial concentration of bacteria. The behavior of the bacterial suspension during the subsequent dark period was discussed in order to estimate the pot…	Bacteria consortium; Bacterial recovery; Bactericidal effect; Bacteriostatic effect; E. coli; Enterococcus sp.; Photocatalysis; Regrowth; Solar water disinfection; TiO2	Bacteria; Escherichia coli; Photocatalysis; Photoreactivity; Biological parameters; Physiological state; Titanium oxides; Bacteria (microorganisms); Enterococcus; Enterococcus sp.; Escherichia coli; Escherichia coli K12; Gadus morhua; Negibacteria						We gratefully acknowledge the cooperation project environment EPFL-Colombia and the VPF-cooperation for encouraging this research. We thank also to the social service of EPFL for the scholarship granted to the first author. The authors thank the financial support of the Office Fédérale de la Formation Professionelle et de la Technologie OFFT-Projet CTI 5897.5 TNS. The help of Dr. David J. Fermin …		Hoffmann, M.R., Martin, S.T., Choi, W.Y., Bahnemann, D.W., (1995) Chem. Rev., 95, p. 69; Sunada, K., Kikuchi, Y., Hashimoto, K., Fujishima, A., (1998) Environ. Sci. Technol., 32, p. 726; Matsunaga, T., Tomoda, T., Nakajima, T., Nakamura, N., Komine, T., (1988) Appl. Environ. Microbiol., 54, p. 1330; Wei, C., Lin, W.Y., Zainal, Z., Williams, N.E., Zhu, K., Kruzic, A.P., Smith, R.L., Rajeshwar, K.,…	Pulgarin, C.; Lab. for Environmental Biotechnology, Sch. Arch., Civ. and Environ. Eng., Environ. Sci. and Technol. Institute, CH-1015 Lausanne, Switzerland; email: cesar.pulgarin@epfl.ch								09263373		ACBEE		English	Appl. Catal. B Environ.	Article	Final		Scopus	2-s2.0-1842583048
Wegelin M., Canonica S., Mechsner K., Fleischmann T., Pesaro F., Metzler A.	6603744572;6603872210;6603638344;7004272050;16526788500;7004725969;	Solar water disinfection: Scope of the process and analysis of radiation experiments	1994	Aqua: Journal of Water Supply Research and Technology	43	4		154	169		277		https://www.scopus.com/inward/record.uri?eid=2-s2.0-0028036111&partnerID=40&md5=94828ae2e5062243ff7a4a60ddfda536	Swiss Fed.Inst.Env.Sci.& Technol., 8600 Duebendorf, Switzerland	Wegelin, M., Swiss Fed.Inst.Env.Sci.& Technol., 8600 Duebendorf, Switzerland; Canonica, S., Swiss Fed.Inst.Env.Sci.& Technol., 8600 Duebendorf, Switzerland; Mechsner, K., Swiss Fed.Inst.Env.Sci.& Technol., 8600 Duebendorf, Switzerland; Fleischmann, T., Swiss Fed.Inst.Env.Sci.& Technol., 8600 Duebendorf, Switzerland; Pesaro, F., Swiss Fed.Inst.Env.Sci.& Technol., 8600 Duebendorf, Switzerland; Metz…	[No abstract available]		Disinfection; Radiation; Solar Power; Water Supply; Water Treatment									Wegelin, M.Switzerland								00037214				English	AQUA J. WATER SUPPLY RES. TECHNOL.	Article	Final		Scopus	2-s2.0-0028036111
McGuigan K.G., Conroy R.M., Mosler H.-J., du Preez M., Ubomba-Jaswa E., Fernandez-Ibañez P.	7005983425;7101653952;55986238900;6701333477;24330143400;56108455200;	Solar water disinfection (SODIS): A review from bench-top to roof-top	2012	Journal of Hazardous Materials	235-236			29	46		246	10.1016/j.jhazmat.2012.07.053	https://www.scopus.com/inward/record.uri?eid=2-s2.0-84865711324&doi=10.1016%2fj.jhazmat.2012.07.053&partnerID=40&md5=8d17147e0feb2b79dd0b633ed4a0d738	Royal College of Surgeons in Ireland, Dublin 2, Ireland; EAWAG, Swiss Federal Institute of Aquatic Science and Technology, Ueberlandstrasse 133, CH-8600 Duebendorf, Switzerland; CSIR, Natural Resources and the Environment, Pretoria, Gauteng, South Africa; Plataforma Solar de Almería - CIEMAT, P.O. Box 22, 07200 Tabernas, Almería, Spain	McGuigan, K.G., Royal College of Surgeons in Ireland, Dublin 2, Ireland; Conroy, R.M., Royal College of Surgeons in Ireland, Dublin 2, Ireland; Mosler, H.-J., EAWAG, Swiss Federal Institute of Aquatic Science and Technology, Ueberlandstrasse 133, CH-8600 Duebendorf, Switzerland; du Preez, M., CSIR, Natural Resources and the Environment, Pretoria, Gauteng, South Africa; Ubomba-Jaswa, E., CSIR, Nat…	Solar water disinfection (SODIS) has been known for more than 30 years. The technique consists of placing water into transparent plastic or glass containers (normally 2. L PET beverage bottles) which are then exposed to the sun. Exposure times vary from 6 to 48. h depending on the intensity of sunlight and sensitivity of the pathogens. Its germicidal effect is based on the combined effect of ther…	Developing world; Drinking water; SODIS; Solar disinfection; Waterborne disease	Beverage bottles; Combined effect; Daily use; Developing world; Exposure time; Glass containers; Health impact; Latin America; Microbial pathogens; Radiation-induced; Real applications; SODIS; Solar disinfection; Solar light; Solar water disinfection; Thermal heating; Transparent plastics; Water-borne disease; Cell death; Developing countries; Potable water; Sun; Ultraviolet radiation; Disinfecti…		water, 7732-18-5; Drinking Water; Water Pollutants			European Commission, EC	Project which was funded by the European Union under contract no. FP6-INCO-CT-2006-031650.		(2012), UN, The Millennium Development Goals Report 2012, ISBN 978-92-1-101258-3; W.H.O./U.N.I.C.E.F., WATER FOR LIFE - Making it happen (2005) Joint Monitoring Programme for Water Supply and Sanitation, ISBN 92-4-1562-935; Esrey, S.A., Feachem, R.G., Hughes, J.M., Interventions for the control of diarrhoeal diseases among young children: improving water supplies and excreta disposal facilities (…	McGuigan, K.G.; Royal College of Surgeons in Ireland, Dublin 2, Ireland; email: kmcguigan@rcsi.ie								03043894		JHMAD	22906844	English	J. Hazard. Mater.	Review	Final		Scopus	2-s2.0-84865711324
Sajan C.P., Wageh S., Al-Ghamdi A.A., Yu J., Cao S.	23502480900;6603387714;7007086768;8922262400;23766907300;	TiO2 nanosheets with exposed {001} facets for photocatalytic applications	2016	Nano Research	9	1		3	27		244	10.1007/s12274-015-0919-3	https://www.scopus.com/inward/record.uri?eid=2-s2.0-84956922489&doi=10.1007%2fs12274-015-0919-3&partnerID=40&md5=9ce8e50027f9c493d918aa73212740ae	State Key Laboratory of Advanced Technology for Materials Synthesis and Processing, Wuhan University of Technology, Wuhan, 430070, China; Department of Physics, King Abdulaziz University, Jeddah, 21589, Saudi Arabia; Physics and Engineering Mathematics Department, Menoufia University, Menouf, 32952, Egypt	Sajan, C.P., State Key Laboratory of Advanced Technology for Materials Synthesis and Processing, Wuhan University of Technology, Wuhan, 430070, China; Wageh, S., Department of Physics, King Abdulaziz University, Jeddah, 21589, Saudi Arabia, Physics and Engineering Mathematics Department, Menoufia University, Menouf, 32952, Egypt; Al-Ghamdi, A.A., Department of Physics, King Abdulaziz University, …	TiO2 nanosheets with highly reactive {001} facets ({001}-TiO2) have attracted great attention in the fields of science and technology because of their unique properties. In recent years, many efforts have been made to synthesize {001}-TiO2 and to explore their applications in photocatalysis. In this review, we summarize the recent progress in preparing {001}-TiO2 using different techniques such a…	nanosheets; photocatalysis; TiO2; {001} facets	Carbon dioxide; Chemical vapor deposition; Dye-sensitized solar cells; Nanosheets; Photocatalysis; Sol-gels; Solar power generation; Transition metals; Chemical vapor depositions (CVD); Degradation of organic dyes; Enhanced efficiency; Photocatalytic application; Science and Technology; TiO2; TiO2-based photocatalysts; {001} facets; Titanium dioxide					Wuhan University of Technology, WUT Natural Science Foundation of Hubei Province: 2015CFA001, 2014CFB164 King Abdulaziz University, KAU: 90-130-35-HiCi 2013-ZD-1 National Basic Research Program of China (973 Program): 2013CB632402 Fundamental Research Funds for the Central Universities: 2014-VII-010, 2014-IV-155, 2014-IV-058 National Natural Science Foundation of China, NSFC: 51320105001, 2143300…	This work was supported by the National Basic Research Program of China (No. 2013CB632402), and the National Natural Science Foundation of China (Nos. 51272199, 51320105001, 51372190, and 21433007). Also, this work was financially supported by the Natural Science Foundation of Hubei Province of China (Nos. 2015CFA001 and 2014CFB164), Deanship of Scientific Research (DSR) of King Abdulaziz Univers…		Markham, A., (1994) A Brief History of Pollution, , St. Martin’s Press, New York; Hoffmann, M.R., Martin, S.T., Choi, W., Bahnemann, D.W., Environmental applications of semiconductor photocatalysis (1995) Chem. Rev., 95, pp. 69-96; Fujishima, A., Honda, K., Electrochemical photolysis of water at a semiconductor electrode (1972) Nature, 238, pp. 37-38; Diebold, U., Structure and properties of TiO2…	Yu, J.; State Key Laboratory of Advanced Technology for Materials Synthesis and Processing, Wuhan University of TechnologyChina; email: jiaguoyu@yahoo.com			Tsinghua University Press					19980124				English	Nano. Res.	Review	Final		Scopus	2-s2.0-84956922489
Huang Y., Li H., Balogun M.-S., Liu W., Tong Y., Lu X., Ji H.	55749733800;57208169754;55671937000;57198617447;55596802500;36092961000;55413061000;	Oxygen vacancy induced bismuth oxyiodide with remarkably increased visible-light absorption and superior photocatalytic performance	2014	ACS Applied Materials and Interfaces	6	24		22920	22927		240	10.1021/am507641k	https://www.scopus.com/inward/record.uri?eid=2-s2.0-84919928412&doi=10.1021%2fam507641k&partnerID=40&md5=fb76f461b71797be6b6914675e9d8f49	Department of Chemical Engineering, School of Chemistry and Chemical Engineering, Sun Yat-Sen University, Guangzhou, 510275, China	Huang, Y., Department of Chemical Engineering, School of Chemistry and Chemical Engineering, Sun Yat-Sen University, Guangzhou, 510275, China; Li, H., Department of Chemical Engineering, School of Chemistry and Chemical Engineering, Sun Yat-Sen University, Guangzhou, 510275, China; Balogun, M.-S., Department of Chemical Engineering, School of Chemistry and Chemical Engineering, Sun Yat-Sen Univer…	With the increasingly serious environmental problems, photocatalysis has recently attracted a great deal of attention, with particular focus on water and air purification and disinfection. Herein, we show an electroreduction strategy to improve significantly the solar absorption and donor density of BiOI nanosheet photocatalyst by introducing oxygen vacancies. These oxygen-deficient BiOI nanoshee…	bismuth oxyhalide; oxygen vacancy; photocatalytic; visible light	Air cleaners; Air purification; Azo dyes; Bismuth; Dyes; Electrolytic reduction; Electromagnetic wave absorption; Irradiation; Light; Light absorption; Nanosheets; Oxygen; Photocatalysis; Photocatalysts; Photodegradation; Vacancies; Water treatment; Bismuth oxyiodide; Environmental problems; Photo-catalytic; Photocatalytic activities; Photocatalytic performance; Visible light; Visible light absor…								Qu, Y., Duan, X., Progress, Challenge and Perspective of Heterogeneous Photocatalysts (2013) Chem. Soc. Rev., 42, pp. 2568-2580; Weng, S., Pei, Z., Zheng, Z., Hu, J., Liu, P., Exciton-Free, Nonsensitized Degradation of 2-Naphthol by Facet-Dependent BiOCl under Visible Light: Novel Evidence of Surface-State Photocatalysis (2013) ACS Appl. Mater. Interfaces, 5, pp. 12380-12386; Sun, Y., Sun, Z., Ga…	Lu, X.; Department of Chemical Engineering, School of Chemistry and Chemical Engineering, Sun Yat-Sen UniversityChina			American Chemical Society					19448244				English	ACS Appl. Mater. Interfaces	Article	Final		Scopus	2-s2.0-84919928412
Lonnen J., Kilvington S., Kehoe S.C., Al-Touati F., McGuigan K.G.	12042028700;7003642883;7003546774;6507973577;7005983425;	Solar and photocatalytic disinfection of protozoan, fungal and bacterial microbes in drinking water	2005	Water Research	39	5		877	883		232	10.1016/j.watres.2004.11.023	https://www.scopus.com/inward/record.uri?eid=2-s2.0-14644415981&doi=10.1016%2fj.watres.2004.11.023&partnerID=40&md5=505383f60cbfa01e36ec6116ef32988d	Dept. Infect., Immun. Inflammation, School of Medicine, University of Leicester, Leicester LE1 9HN, United Kingdom; Department of Surgery, Royal College of Surgeons in Ireland, Beaumont Hospital, Dublin 9, Ireland; Dept. of Physiol. and Med. Physics, Royal College of Surgeons in Ireland, 123 St Stephen's Green, Dublin 2, Ireland	Lonnen, J., Dept. Infect., Immun. Inflammation, School of Medicine, University of Leicester, Leicester LE1 9HN, United Kingdom; Kilvington, S., Dept. Infect., Immun. Inflammation, School of Medicine, University of Leicester, Leicester LE1 9HN, United Kingdom; Kehoe, S.C., Department of Surgery, Royal College of Surgeons in Ireland, Beaumont Hospital, Dublin 9, Ireland; Al-Touati, F., Dept. of Phy…	The ability of solar disinfection (SODIS) and solar photocatalytic (TiO2) disinfection (SPC-DIS) batch-process reactors to inactivate waterborne protozoan, fungal and bacterial microbes was evaluated. After 8 h simulated solar exposure (870 W/m2 in the 300 nm-10 μm range, 200W/m2 in the 300-400 nm UV range), both SPC-DIS and SODIS achieved at least a 4 log unit reduction in viability against prot…	Bacteria; Cysts; Disinfection; Fungi; Photocatalyst; Protozoa; Solar; Spores; TiO2	Bacteria; Disinfection; Fungi; Protozoa; Titanium oxides; Batch-process reactors; Solar disinfection (SODIS); Solar exposure; Photocatalysis; drinking water; Disinfection; Drinking water; microbial pollutant; photochemical treatment; Solar power; Water treatment; Acanthamoeba; acanthamoeba polyphaga; article; Bacillus subtilis; batch process; batch reactor; Candida albicans; controlled study; dis…					Enterprise Ireland: RIF/2002/610	This work was funded by Enterprise Ireland under the Research Innovation Funding Programme, (Grant no. RIF/2002/610) and the Health Research Board Research Equipment Program (Grant no. EQ/11/99).We thank T. Byrne, P. Dunlop and R.H. Reed for their assistance in the preparation of immobilised TiO 2 on Pyrex Glass and OHP acetates.		Blake, D.M., Maness, P.C., Zheng, H., Wolfrum, E.J., Huang, J., Application of the photocatalytic chemistry of titanium dioxide to disinfection and the killing of cancer cells (1999) Sep. Purif. Methods, 28, pp. 1-50; Block, S.S., Seng, V.P., Goswami, D.W., Chemically enhanced sunlight for killing bacteria (1997) J. Sol. Energy Eng., 119, pp. 85-91; Burgess, L.W., Liddell, C.M., Summerell, B.A., …	McGuigan, K.G.; Dept. of Physiol. and Med. Physics, Royal College of Surgeons in Ireland, 123 St Stephen's Green, Dublin 2, Ireland; email: kmcguigan@rcsi.ie			Elsevier Ltd					00431354		WATRA	15743634	English	Water Res.	Article	Final		Scopus	2-s2.0-14644415981
McGuigan K.G., Joyce T.M., Conroy R.M., Gillespie J.B., Elmore-Meegan M.	7005983425;7103092596;7101653952;57197071264;6603377640;	Solar disinfection of drinking water contained in transparent plastic bottles: Characterizing the bacterial inactivation process	1998	Journal of Applied Microbiology	84	6		1138	1148		219	10.1046/j.1365-2672.1998.00455.x	https://www.scopus.com/inward/record.uri?eid=2-s2.0-0031827134&doi=10.1046%2fj.1365-2672.1998.00455.x&partnerID=40&md5=a6a5f75f7dde8e56d73c6c3f99c19c58	Department of Physics, Royal College of Surgeons in Ireland, Ireland; Dept. of Intl. Hlth. and Trop. Med., Royal College of Surgeons in Ireland, Ireland; Department of Epidemiology, Royal College of Surgeons in Ireland, Ireland; Dept. of Industrial Microbiology, University College Dublin, Ireland; Intl. Comm. Relief Suffering S., Ngong, Kenya; Department of Physics, Royal College of Surgeons in I…	McGuigan, K.G., Department of Physics, Royal College of Surgeons in Ireland, Ireland, Department of Physics, Royal College of Surgeons in Ireland, St Stephens Green, Dublin 2, Ireland; Joyce, T.M., Dept. of Intl. Hlth. and Trop. Med., Royal College of Surgeons in Ireland, Ireland; Conroy, R.M., Department of Epidemiology, Royal College of Surgeons in Ireland, Ireland; Gillespie, J.B., Dept. of In…	A series of experiments is reported to identify and characterize the inactivation process in operation when drinking water, heavily contaminated with a Kenyan isolate of Escherichia coli, is stored in transparent plastic bottles that are then exposed to sunlight. The roles of optical and thermal inactivation mechanisms are studied in detail by simulating conditions of optical irradiance, water tu…		drinking water; plastic; polystyrene; article; container; controlled study; disinfection; escherichia coli; kenya; nephelometry; nonhuman; simulation; solar radiation; temperature; turbidity; water contamination; water quality; Colony Count, Microbial; Diarrhea; Disinfection; Drinking; Escherichia coli; Heat; Humans; Kenya; Polystyrenes; Sunlight; Time Factors; Water Microbiology; Water Supply		Polystyrenes						Acra, A., Karahagopian, Y., Raffoul, Z., Dajani, R., Disinfection of oral rehydration solutions by sunlight. Letter (1980) The Lancet, 2, pp. 1257-1258; Acra, A., Jurdi, M., Mu'allem, H., Karahagopian, Y., Raffoul, Z., (1990) Water Disinfection by Solar Radiation. IDRC-TS66e, , Ottawa, Canada: International Development Research Centre; Al-Hadithi, S.A., Gouldcr, R., An alternative approach to the…	McGuigan, K.G.; Department of Physics, Royal College of Surgeons in Ireland, St Stephens Green, Dublin 2, Ireland; email: KMCGUIGAN@RCSI.IE								13645072		JAMIF	9717300	English	J. Appl. Microbiol.	Article	Final	Open Access	Scopus	2-s2.0-0031827134
Malato S., Blanco J., Alarcón D.C., Maldonado M.I., Fernández-Ibáñez P., Gernjak W.	57207915948;8368102300;57194278696;8966864500;56108455200;6602294487;	Photocatalytic decontamination and disinfection of water with solar collectors	2007	Catalysis Today	122	1-2		137	149		213	10.1016/j.cattod.2007.01.034	https://www.scopus.com/inward/record.uri?eid=2-s2.0-34047228059&doi=10.1016%2fj.cattod.2007.01.034&partnerID=40&md5=e180b1ec15323266b40d5830f769dbe7	Plataforma Solar de Almería, CIEMAT, Carretera Senes km 4, 04200 Tabernas, Almería, Spain	Malato, S., Plataforma Solar de Almería, CIEMAT, Carretera Senes km 4, 04200 Tabernas, Almería, Spain; Blanco, J., Plataforma Solar de Almería, CIEMAT, Carretera Senes km 4, 04200 Tabernas, Almería, Spain; Alarcón, D.C., Plataforma Solar de Almería, CIEMAT, Carretera Senes km 4, 04200 Tabernas, Almería, Spain; Maldonado, M.I., Plataforma Solar de Almería, CIEMAT, Carretera Senes km 4, 04200 Taber…	In recent years, there has been a tremendous amount of research and development in the area of photocatalysis, a process included in a special class of oxidation techniques defined as advanced oxidation processes (AOPs), all characterized by the same chemical feature, production of {radical dot}OH radicals. This paper reviews the use of sunlight to produce the {radical dot}OH radicals. The system…	Photo-Fenton; Solar collectors; Solar disinfection; Solar photocatalysis; Wastewater treatment	Decontamination; Disinfection; Oxidation; Photocatalysis; Photodegradation; Solar collectors; Photo-Fenton; Solar disinfection; Solar photocatalysis; Wastewater treatment					European Commission, EC	The authors wish to thank the European Commission (Research DG) for its financial assistance within the “Energy, Environment and Sustainable Development Program (Contract No. EVK1–CT–2002–00122, “CADOX Project”), and “Confirming the International Role of Community Research for Development” (Contract No. ICA4–CT–2002–10001, “SOLWATER Project” and Contract No. ICA3–CT–2002–10016, “AQUACAT Project”).		Gogate, P.R., Pandit, A.B., (2004) Adv. Environ. Res., 8, p. 501; Gogate, P.R., Pandit, A.B., (2004) Adv. Environ. Res., 8, p. 553; Konstantinou, I.K., Albanis, T.A., (2004) Appl. Catal. B: Environ., 49, p. 1; Pera-Titus, M., García-Molina, V., Baños, M.A., Giménez, J., Esplugas, S., (2004) Appl. Catal. B: Environ., 47, p. 219; Muñoz, I., Rieradevall, J., Torrades, F., Peral, J., Domènech, X., (2…	Malato, S.; Plataforma Solar de Almería, CIEMAT, Carretera Senes km 4, 04200 Tabernas, Almería, Spain; email: sixto.malato@psa.es								09205861		CATTE		English	Catal Today	Article	Final		Scopus	2-s2.0-34047228059
Ma S., Zhan S., Jia Y., Shi Q., Zhou Q.	56531127600;24082008900;56531185100;56608533600;57198674484;	Enhanced disinfection application of Ag-modified g-C3N4 composite under visible light	2016	Applied Catalysis B: Environmental	186			77	87		209	10.1016/j.apcatb.2015.12.051	https://www.scopus.com/inward/record.uri?eid=2-s2.0-84953712576&doi=10.1016%2fj.apcatb.2015.12.051&partnerID=40&md5=c543a27ba2d2cc2601eff39ce9f9c5ce	Key Laboratory of Pollution Processes and Environmental Criteria (Ministry of Education), College of Environmental Science and Engineering, Nankai University, Tianjin, 300071, China	Ma, S., Key Laboratory of Pollution Processes and Environmental Criteria (Ministry of Education), College of Environmental Science and Engineering, Nankai University, Tianjin, 300071, China; Zhan, S., Key Laboratory of Pollution Processes and Environmental Criteria (Ministry of Education), College of Environmental Science and Engineering, Nankai University, Tianjin, 300071, China; Jia, Y., Key La…	Ag/g-C3N4 composite photocatalyst, which was synthesized by thermal polymerization of melamine precursor combined with the photo-assisted reduction method, was applied as an efficient visible-light-driven photocatalyst for inactivating Escherichia coli (E. coli). The composite photocatalysts exhibited significantly enhanced photocatalytic disinfection efficiency than pure g-C3N4 powders. The mech…	Ag nanoparticles; Disinfection; G-C3N4; Photocatalytic; Visible light	Electrochemical impedance spectroscopy; Escherichia coli; Light; Photocatalysts; Photoluminescence; Silver; Water pollution; Ag nanoparticle; Diffuse reflectance spectrum; G-C3N4; Photo-catalytic; Photocatalytic disinfections; Photogenerated current density; Visible light; Visible light driven photocatalysts; Disinfection					13ZCZDSF00300 National Natural Science Foundation of China, NSFC: 21377061, U1133006, 31170473	The authors gratefully acknowledge the financial support provided by the National Natural Science Foundation of China as general projects ( 21377061 and 31170473 ), and a joint Guangdong project ( U1133006 ), and the Key Technologies R&D Program of Tianjin ( 13ZCZDSF00300 ).		Philip, S.S., Costerton, J.W., Greenberg, E.P., (1999) Science, 284, pp. 1318-1322; Ma, S.L., Zhan, S.H., Jia, Y.N., Zhou, Q.X., (2015) ACS Appl. Mater. Interfaces, 7, pp. 10576-10586; Podporska-Carroll, J., Panaitescu, E., Quilty, B., Wang, L.L., Menon, L., Pillai, S.C., (2015) Appl. Catal. B: Environ., 176, pp. 70-75; Cates, S.L., Cates, E.L., Cho, M., Kim, J.H., (2014) Environ. Sci. Technol., …	Zhan, S.; Key Laboratory of Pollution Processes and Environmental Criteria (Ministry of Education), College of Environmental Science and Engineering, Nankai UniversityChina; email: sihuizhan@nankai.edu.cn			Elsevier					09263373		ACBEE		English	Appl. Catal. B Environ.	Article	Final		Scopus	2-s2.0-84953712576
Dangour A.D., Watson L., Cumming O., Boisson S., Che Y., Velleman Y., Cavill S., Allen E., Uauy R.	6603151894;57195812860;35069122800;16030238900;7006464175;55842094300;57202410868;56684130200;7006293424;	Interventions to improve water quality and supply, sanitation and hygiene practices, and their effects on the nutritional status of children	2013	Cochrane Database of Systematic Reviews	2013	8	CD009382				202	10.1002/14651858.CD009382.pub2	https://www.scopus.com/inward/record.uri?eid=2-s2.0-84884178891&doi=10.1002%2f14651858.CD009382.pub2&partnerID=40&md5=637d6a9007923736e26b35c5978c5d7a	London School of Hygiene and Tropical Medicine, Department of Population Health, Keppel Street, London, WC1E 7HT, United Kingdom; London School of Hygiene and Tropical Medicine, Environmental Health Group, Keppel St, London, WC1E 7HT, United Kingdom; London School of Hygiene and Tropical Medicine, Department of Disease Control, Keppel Street, London, WC1E 7HT, United Kingdom; Shanghai Institute o…	Dangour, A.D., London School of Hygiene and Tropical Medicine, Department of Population Health, Keppel Street, London, WC1E 7HT, United Kingdom; Watson, L., London School of Hygiene and Tropical Medicine, Department of Population Health, Keppel Street, London, WC1E 7HT, United Kingdom; Cumming, O., London School of Hygiene and Tropical Medicine, Environmental Health Group, Keppel St, London, WC1E…	Background: Water, sanitation and hygiene (WASH) interventions are frequently implemented to reduce infectious diseases, and may be linked to improved nutrition outcomes in children. Objectives: To evaluate the effect of interventions to improve water quality and supply (adequate quantity to maintain hygiene practices), provide adequate sanitation and promote handwashing with soap, on the nutriti…		body height; body weight; child; child nutrition; gender; hand washing; human; hygiene; lowest income group; middle income group; nutritional assessment; nutritional status; priority journal; religion; Review; sanitation; scoring system; social status; water quality; water supply; age; developing country; hygiene; infant; malnutrition; meta analysis; preschool child; procedures; randomized contro…						This research was made possible with UK aid from the Department of International Development (DFID) as part of the SHARE research programme (www.SHAREresearch.org). The views expressed do not necessarily reflect the Department’s official policies.		Ahmed, N.U., Zeitlin, M.F., Beiser, A.S., Super, C.M., Gershoff, S.N., A longitudinal study of the impact of behavioural change intervention on cleanliness, diarrhoeal morbidity and growth of children in rural Bangladesh (1993) Social Science & Medicine, 37 (2), pp. 159-171; Ahmed, N.U., Zeitlin, M.F., Beiser, A.S., Super, C.M., Gershoff, S.N., Ahmed, M.A., Assessment of the impact of a hygiene i…	Dangour, A.D.; London School of Hygiene and Tropical Medicine, Department of Population Health, Keppel Street, United Kingdom; email: Alan.Dangour@lshtm.ac.uk			John Wiley and Sons Ltd					1469493X			23904195	English	Cochrane Database Syst. Rev.	Review	Final		Scopus	2-s2.0-84884178891
Alrousan D.M.A., Dunlop P.S.M., McMurray T.A., Byrne J.A.	25636794300;7005406519;8619661800;56773303300;	Photocatalytic inactivation of E. coli in surface water using immobilised nanoparticle TiO2 films	2009	Water Research	43	1		47	54		199	10.1016/j.watres.2008.10.015	https://www.scopus.com/inward/record.uri?eid=2-s2.0-57949100317&doi=10.1016%2fj.watres.2008.10.015&partnerID=40&md5=1edfcf10cbdc9e8560aee0d56f7cf1d0	Photocatalysis Research Group, Nanotechnology and Integrated Bioengineering Centre, University of Ulster, Shore Road, Newtownabbey, Northern Ireland BT37 0QB, United Kingdom	Alrousan, D.M.A., Photocatalysis Research Group, Nanotechnology and Integrated Bioengineering Centre, University of Ulster, Shore Road, Newtownabbey, Northern Ireland BT37 0QB, United Kingdom; Dunlop, P.S.M., Photocatalysis Research Group, Nanotechnology and Integrated Bioengineering Centre, University of Ulster, Shore Road, Newtownabbey, Northern Ireland BT37 0QB, United Kingdom; McMurray, T.A.,…	Photocatalysis is a promising method for the disinfection of potable water in developing countries where solar irradiation can be employed, thus reducing the cost of treatment. In addition to microbial contamination, water normally contains suspended solids, dissolved inorganic ions and organic compounds (mainly humic substances) which may affect the efficacy of solar photocatalysis. In this work…	Disinfection; E. coli; Humic acid; Nitrate; Photocatalysis; Sulphate; Titanium dioxide	Developing countries; Disinfection; Escherichia coli; Nanoparticles; Nitrates; Organic acids; Photocatalysis; Potable water; Sulfur compounds; TiO2 nanoparticles; Titanium dioxide; Water pollution; E. coli; Humic acid; Microbial contamination; Photocatalytic disinfections; Photocatalytic inactivations; Solar irradiation; Solar photocatalysis; Sulphates; Surface waters; bacterium; catalysis; conce…					Philips European Commission, EC: FP6-2004-INCO-DEV-031650 Ulster University, UU	The authors wish to acknowledge the funding received from the University of Ulster (D.M. Alrousan) and the European Commission through the SODISWATER project (FP6-2004-INCO-DEV-031650) (PSM Dunlop) and the support from Degussa (Germany), Philips lighting (Netherlands) and Northern Ireland Water.		Alkan, U., Teksoy, A., Atesli, A., Baskaya, H.S., Influence of humic substances on the ultraviolet disinfection of surface waters (2007) Water and Environment Journal, 21 (1), pp. 61-68; Blake, D.M., Maness, P.C., Huang, Z., Wolfrum, E.J., Huang, J., Jacoby, W.A., Application of the photocatalytic chemistry of titanium dioxide to disinfection and the killing of cancer cells (1999) Separation and …	Dunlop, P.S.M.; Photocatalysis Research Group, Nanotechnology and Integrated Bioengineering Centre, University of Ulster, Shore Road, Newtownabbey, Northern Ireland BT37 0QB, United Kingdom; email: psm.dunlop@ulster.ac.uk			Elsevier Ltd					00431354		WATRA	19007965	English	Water Res.	Article	Final		Scopus	2-s2.0-57949100317
Liu L., Liu Z., Bai H., Sun D.D.	57189343578;56002807700;56879725200;7403968481;	Concurrent filtration and solar photocatalytic disinfection/degradation using high-performance Ag/TiO2 nanofiber membrane	2012	Water Research	46	4		1101	1112		189	10.1016/j.watres.2011.12.009	https://www.scopus.com/inward/record.uri?eid=2-s2.0-84856094719&doi=10.1016%2fj.watres.2011.12.009&partnerID=40&md5=6427e66584f6dd4fbaacb9a2c3b073de	School of Civil and Environmental Engineering, Nanyang Technological University, Singapore 639798, Singapore	Liu, L., School of Civil and Environmental Engineering, Nanyang Technological University, Singapore 639798, Singapore; Liu, Z., School of Civil and Environmental Engineering, Nanyang Technological University, Singapore 639798, Singapore; Bai, H., School of Civil and Environmental Engineering, Nanyang Technological University, Singapore 639798, Singapore; Sun, D.D., School of Civil and Environment…	A facile polyol synthesis was used for the deposition of Ag nanoparticles on electrospun TiO2 nanofibers for the subsequent fabrication of Ag/TiO2 nanofiber membrane. The permeate flux of the Ag/TiO2 nanofiber membrane was remarkably high compared to commercial P25 deposited membrane. The Ag/TiO2 nanofiber membrane achieved 99.9% bacteria inactivation and 80.0% dye degradation under solar irradia…	Degradation; Disinfection; Silver nanoparticles	Biodegradation; Degradation; Disinfection; Irradiation; Membranes; Metal nanoparticles; Microfiltration; Nanofibers; Photocatalytic activity; Solar radiation; Synthesis (chemical); TiO2 nanoparticles; Titanium dioxide; Anti-bacterial activity; Bacteria inactivation; Dye degradation; Nanofiber membrane; Photocatalytic disinfections; Polyol synthesis; Solar irradiation; Water purification; Silver n…		titanium dioxide, 1317-70-0, 1317-80-2, 13463-67-7, 51745-87-0			National Research Foundation Singapore, NRF	Authors would like to acknowledge the Clean Energy Research Programme under National Research Foundation of Singapore and the Singapore Environment & Water Industry (EWI) Development Council for their research grant (Grant No. NRF2007EWT-CERP01-0420 and MEWR 651/06/166 ) support for this work. The scholarship provided by EWI is also gratefully appreciated.		Bai, H.W., Liu, Z.Y., Sun, D.D., Hierarchically multifunctional TiO2 nano-thorn membrane for water purification (2010) Chemical Communications, 46, pp. 6542-6544; Chen, F.N., Yang, X.D., Xu, F.F., Wu, Q., Zhang, Y.P., Correlation of photocatalytic bactericidal effect and organic matter degradation of TiO2 Part I: observation of phenomena (2009) Environmental Science & Technology, 43, pp. 1180-118…	Sun, D.D.; School of Civil and Environmental Engineering, Nanyang Technological University, Singapore 639798, Singapore; email: DDSun@ntu.edu.sg			Elsevier Ltd					00431354		WATRA	22196951	English	Water Res.	Article	Final		Scopus	2-s2.0-84856094719
Spuhler D., Andrés Rengifo-Herrera J., Pulgarin C.	35590701500;16305115000;7003738234;	The effect of Fe2+, Fe3+, H2O2 and the photo-Fenton reagent at near neutral pH on the solar disinfection (SODIS) at low temperatures of water containing Escherichia coli K12	2010	Applied Catalysis B: Environmental	96	1-2		126	141		188	10.1016/j.apcatb.2010.02.010	https://www.scopus.com/inward/record.uri?eid=2-s2.0-77950369579&doi=10.1016%2fj.apcatb.2010.02.010&partnerID=40&md5=dc5d13dc53b1bc90a5874065db757ef8	Institute of Chemical Sciences and Engineering (ISIC), EPF Lausanne, CH-1015 Lausanne, Switzerland	Spuhler, D., Institute of Chemical Sciences and Engineering (ISIC), EPF Lausanne, CH-1015 Lausanne, Switzerland; Andrés Rengifo-Herrera, J., Institute of Chemical Sciences and Engineering (ISIC), EPF Lausanne, CH-1015 Lausanne, Switzerland; Pulgarin, C., Institute of Chemical Sciences and Engineering (ISIC), EPF Lausanne, CH-1015 Lausanne, Switzerland	The effect of Fe2+, Fe3+, H2O2 and the photo-Fenton system (Fe2+ or 3+/H2O2/hv) on solar water disinfection (SODIS) at low temperature and at near neutral pH are discussed in detail. We focus on Escherichia coli K12 suspended in either MilliQ water, water containing mineral ions and in MilliQ water enriched with resorcinol, a model for natural organic matter (NOM). Recently, the photo-Fenton reag…	Escherichia coli K12; Iron; photo-Fenton; Photo-oxidative stress; SODIS	Bacterial cells; Bacterial inactivation; Bactericidal effects; Bactericidal properties; Beneficial effects; Controlled conditions; Dark Fenton; Direct oxidation; Disinfection by-product; E. coli; Escherichia coli K12; Exciplexes; Inorganic ions; Laboratory scale; Low temperatures; Mechanistic interpretations; Milli-Q water; Millimolar concentrations; Mineral ions; Mineral water; Natural organic m…								WHO, (2007) Combating Waterborne Disease at the Household Level (The International Network to Promote Household Water Treatment and Safe Storage), , WHO, Geneva, Switzerland; Wegelin, M., Canonica, S., Mechsner, K., Fleischmann, T., Pesaro, F., Metzler, A., Solar water disinfection: scope of the process and analysis of radiation experiments (1994) J. Water Supply Res. Technol. AQUA, 43 (4), pp. 1…	Pulgarin, C.; Institute of Chemical Sciences and Engineering (ISIC), EPF Lausanne, CH-1015 Lausanne, Switzerland; email: Cesar.Pulgarin@epfl.ch								09263373		ACBEE		English	Appl. Catal. B Environ.	Article	Final		Scopus	2-s2.0-77950369579
Herrmann J.-M., Duchamp C., Karkmaz M., Hoai B.T., Lachheb H., Puzenat E., Guillard C.	7401673911;7004315735;8579216900;16743857100;6506552260;6603094605;24347219000;	Environmental green chemistry as defined by photocatalysis	2007	Journal of Hazardous Materials	146	3		624	629		187	10.1016/j.jhazmat.2007.04.095	https://www.scopus.com/inward/record.uri?eid=2-s2.0-34347374699&doi=10.1016%2fj.jhazmat.2007.04.095&partnerID=40&md5=ddc6829316c3085f9e90205fa5b7f386	Laboratoire d'application de la chimie à l'environnement (LACE), UMR CNRS 5634, (become IrceLyon, UMR 5256), Bat. J. Raulin, 43, boulevard du, 11-novembre-1918, 69622 Villeurbanne cedex, France	Herrmann, J.-M., Laboratoire d'application de la chimie à l'environnement (LACE), UMR CNRS 5634, (become IrceLyon, UMR 5256), Bat. J. Raulin, 43, boulevard du, 11-novembre-1918, 69622 Villeurbanne cedex, France; Duchamp, C., Laboratoire d'application de la chimie à l'environnement (LACE), UMR CNRS 5634, (become IrceLyon, UMR 5256), Bat. J. Raulin, 43, boulevard du, 11-novembre-1918, 69622 Villeur…	Photocatalysis is efficient in several fields. Firstly, in selective mild oxidation: oxidation of gas and liquid hydrocarbons (alkanes, alkenes, cyclo-alkanes, aromatics) into aldehydes and ketons. Primary and secondary alcohols are also oxidized into their corresponding aldehydes or ketones. The high selectivity was ascribed to a photoactive neutral, atomic oxygen species. Once platinized (only …	Green chemistry; Mild oxidation; Photocatalysis; Solar energy; Total degradation; Water purification	Catalysts; Oxidation; Photocatalysis; Purification; Solar energy; Synthesis (chemical); Green chemistry; Mild oxidation; Total degradation; Water purification; Water treatment; 2,4 dinitrophenol; 4 chlorophenol; 4 tert butyl benzaldehyde; alcohol; aldehyde; alkane; alkene; aromatic compound; benzaldehyde derivative; benzofuran derivative; cadmium sulfide; carbon dioxide; congo red; cycloalkane; d…		2,4 dinitrophenol, 25550-58-7, 51-28-5; 4 chlorophenol, 106-48-9; alcohol, 64-17-5; cadmium sulfide, 1306-23-6; carbon dioxide, 124-38-9, 58561-67-4; congo red, 573-58-0, 80701-77-5; deuterium, 7782-39-0; hydrogen, 12385-13-6, 1333-74-0; malic acid, 149-61-1, 6915-15-7; phenol, 108-95-2, 3229-70-7; propylene, 115-07-1; titanium dioxide, 1317-70-0, 1317-80-2, 13463-67-7, 51745-87-0			Centre National de la Recherche Scientifique, CNRS	The authors thank CNRS and European community (Programs Aquacat and Solwater) for financial support. They are also indebted to Mrs. Christine Delbecque for her precious help in preparing the manuscript and to Dr. B. Burdin for her help in preparing the E. Coli samples for STEM microscopy at the Technological Center of microstructures at Université de lyon.		Pichat, P., Disdier, J., Herrmann, J.M., Vaudano, P., Photocatalytic oxidation of liquid 4-tert-butyl-toluene to 4-tert-butylbenzaldehyde" (1986) New J. Chem., 10, p. 545; (1988) Photocatalysis and Environment, , Schiavello M. (Ed), Kluwer Acad. Pub., Dordrecht; (1989) Photocatalysis, Fundamentals and Applications, , Serpone N., and Pelizzetti E. (Eds), Wiley, New York; (1993) Photocatalytic Puri…	Herrmann, J.-M.; Laboratoire d'application de la chimie à l'environnement (LACE), UMR CNRS 5634, (become IrceLyon, UMR 5256), Bat. J. Raulin, 43, blvd du 11-novembre-1918, 69622 Villeurbanne cedex, France; email: jean-marie.herrmann@ircelyon.univ-lyon1.fr			Elsevier					03043894		JHMAD	17532130	English	J. Hazard. Mater.	Article	Final		Scopus	2-s2.0-34347374699
Davies-Colley R.J., Donnison A.M., Speed D.J., Ross C.M., Nagels J.W.	7004096180;6701689665;36860804600;7402593763;6603715851;	Inactivation of faecal indicator micro-organisms in waste stabilisation ponds: Interactions of environmental factors with sunlight	1999	Water Research	33	5		1220	1230		186	10.1016/S0043-1354(98)00321-2	https://www.scopus.com/inward/record.uri?eid=2-s2.0-0033120277&doi=10.1016%2fS0043-1354%2898%2900321-2&partnerID=40&md5=d3b0c8b831a00726422295f90b04fd78	Natl. Inst. Water and Atmosph. Res., P.O. Box 11-115, Hamilton, New Zealand; Meat Indust. Res. Inst. New Zealand, P.O. Box 617, Hamilton, New Zealand; Woodward-Clyde (NZ), P.O. Box 821, Auckland, New Zealand	Davies-Colley, R.J., Natl. Inst. Water and Atmosph. Res., P.O. Box 11-115, Hamilton, New Zealand; Donnison, A.M., Meat Indust. Res. Inst. New Zealand, P.O. Box 617, Hamilton, New Zealand; Speed, D.J., Natl. Inst. Water and Atmosph. Res., P.O. Box 11-115, Hamilton, New Zealand, Woodward-Clyde (NZ), P.O. Box 821, Auckland, New Zealand; Ross, C.M., Meat Indust. Res. Inst. New Zealand, P.O. Box 617, …	Sunlight exposure is considered to be the most important cause of `natural' disinfection in waste stabilization ponds (WSPs). We examined the influence of dissolved oxygen (DO), pH, and particulate and dissolved constituents in WSP effluent, on sunlight inactivation of faecal micro-organisms, using small reactors operated under controlled physico-chemical conditions. Inactivation of both enteroco…	Faecal indicator; Inactivation mechanism; Photo-oxidation; Photo-sensitiser; Solar radiation; Sunlight disinfection; UVB; Waste stabilisation pond	Bacteriophages; Disinfection; Escherichia coli; Light absorption; Oxidation; Oxygen; Particles (particulate matter); pH effects; Solar radiation; Stabilization ponds; Dissolved oxygen; Faecal indicator; Photooxidation; Photosensitizer; Sunlight disinfection; Waste stabilization ponds (WSP); Effluent treatment; dissolved oxygen; Disinfection; Wastewater; article; environmental factor; Escherichia …						Lester Sinton (Environmental Science and Research Ltd.), Pat Johnstone (MIRINZ), and Graham McBride, James Sukias and Rupert Craggs (all of NIWA) reviewed the ms. Comments by the journal referees led to further improvements. The work was funded by the New Zealand Foundation for Research Science and Technology.		Adams, M.H., (1959) Bacteriophages, , Interscience, New York; (1995) Standard Methods for the Examination of Water and Wastewater, 19th Ed., , American Public Health Association, Washington DC; Bonde, G.J., Bacterial indication of water pollution (1977) Advances in Aquatic Microbiology, 1, pp. 273-364; Calkins, J., Buckles, J.D., Moeller, J.R., The role of solar ultraviolet radiation in "natural"…	Davis-Colley, R.J.; Natl Inst Water Atmospheric Research, PO Box 11-115, Hamilton, New Zealand; email: r.davies-colley@niwa.cri.nz			Elsevier Sci Ltd, Exeter					00431354		WATRA		English	Water Res.	Article	Final		Scopus	2-s2.0-0033120277
Blanco-Galvez J., Fernández-Ibáñez P., Malato-Rodríguez S.	8368102300;56108455200;57207915948;	Solar photo catalytic detoxification and disinfection of water: Recent overview	2007	Journal of Solar Energy Engineering, Transactions of the ASME	129	1		4	15		182	10.1115/1.2390948	https://www.scopus.com/inward/record.uri?eid=2-s2.0-34248187018&doi=10.1115%2f1.2390948&partnerID=40&md5=753037a259ee8ece1dcf314478cddf4a	Plataforma Solar de Almería (CIEMAT), Carretera Senés, km 4, 04200 Tabernas, Almería, Spain	Blanco-Galvez, J., Plataforma Solar de Almería (CIEMAT), Carretera Senés, km 4, 04200 Tabernas, Almería, Spain; Fernández-Ibáñez, P., Plataforma Solar de Almería (CIEMAT), Carretera Senés, km 4, 04200 Tabernas, Almería, Spain; Malato-Rodríguez, S., Plataforma Solar de Almería (CIEMAT), Carretera Senés, km 4, 04200 Tabernas, Almería, Spain	During the last few years, there has been a plethora of research and development in the area of solar photocatalysis (TiO2 and photo-Fenton). This overview, of the most recent papers on the use of sunlight to produce the OH, comments on those most relevant to the development of the technology and summarizes most of the recent research related to the degradation of water contaminants, and how sola…	Photo-Fenton; Solar collectors; Solar disinfection; Solar photocatalysis; Wastewater treatment	Catalyst activity; Detoxification; Disinfection; Microorganisms; Photocatalysis; Solar collectors; Solar radiation; Titanium dioxide; Catalytic detoxification; Solar disinfection; Solar photocatalysis; Solar reactors; Wastewater treatment								Gogate, P.R., Pandit, A.B., A Review of Comparative Technologies for Wastewater Treatment. I: Oxidation Technologies at Ambient Conditions (2004) Adv. Environ. Res, 8, pp. 501-551; Gogate, P.R., Pandit, A.B., A Review of Comparative Technologies for Wastewater Treatment. II: Hybrid Methods (2004) Adv. Environ. Res, 8, pp. 553-597; Konstantinou, I.K., Albanis, T.A., TiO 2-Assisted Catalytic Degrad…	Blanco-Galvez, J.; Plataforma Solar de Almería (CIEMAT), Carretera Senés, km 4, 04200 Tabernas, Almería, Spain								01996231		JSEED		English	J Sol Energy Eng Trans ASME	Article	Final		Scopus	2-s2.0-34248187018
Gelover S., Gómez L.A., Reyes K., Teresa Leal Ma.	6602791041;40161376800;40162125800;40162319500;	A practical demonstration of water disinfection using TiO2 films and sunlight	2006	Water Research	40	17		3274	3280		181	10.1016/j.watres.2006.07.006	https://www.scopus.com/inward/record.uri?eid=2-s2.0-33748443028&doi=10.1016%2fj.watres.2006.07.006&partnerID=40&md5=c2eea532adc3783182cbde1c67d29ebc	Instituto Mexicano de Tecnología del Agua, IMTA, Paseo Cuauhnahuac 8532, Progreso, Jiutepec, Morelos 62550, Mexico	Gelover, S., Instituto Mexicano de Tecnología del Agua, IMTA, Paseo Cuauhnahuac 8532, Progreso, Jiutepec, Morelos 62550, Mexico; Gómez, L.A., Instituto Mexicano de Tecnología del Agua, IMTA, Paseo Cuauhnahuac 8532, Progreso, Jiutepec, Morelos 62550, Mexico; Reyes, K., Instituto Mexicano de Tecnología del Agua, IMTA, Paseo Cuauhnahuac 8532, Progreso, Jiutepec, Morelos 62550, Mexico; Teresa Leal, M…	The scope of this study is the assessment of the efficiency of solar disinfection by heterogeneous photocatalysis with sol-gel immobilized (titanium dioxide) TiO2 films over glass cylinders. The solar disinfection process known as SODIS was considered as a reference. Spring water naturally polluted with coliform bacteria was exposed to sunlight in plastic bottles with and without TiO2 over simple…	Bacterial regrowth; Coliforms; SODIS; Water disinfection	Coliform bacteria; Disinfection; Photocatalysis; Potable water; Solar radiation; Titanium dioxide; Bacterial regrowth; Disinfection effectiveness; SODIS; Water disinfection; Water treatment; drinking water; glass; plastic; titanium dioxide; Coliform bacteria; Disinfection; Photocatalysis; Potable water; Solar radiation; Titanium dioxide; Water treatment; catalysis; coliform bacterium; disinfectio…		titanium dioxide, 1317-70-0, 1317-80-2, 13463-67-7, 51745-87-0			Organization of American States, OAS: AE/141/2001 European Commission, EC: ICA4-CT-2002-10001	This research has been partially supported by OEA project AE/141/2001 and by the EC project ICA4-CT-2002-10001 SOLWATER.		Acra, A., Karahagopian, Y., Raffoul, Z., Dajani, R., Disinfection of oral rehydration solutions by sunlight (1980) The Lancet, 2, pp. 1257-1258; (2002) Solar Water Disinfection, A Guide for the Application of SODIS, , EAWAG (Swiss Federal Institute of Environmental Science and Technology) & SANDEC (Department Water and Sanitation in Developing Countries), Swiss Centre for Development Cooperation …	Gelover, S.; Instituto Mexicano de Tecnología del Agua, IMTA, Paseo Cuauhnahuac 8532, Progreso, Jiutepec, Morelos 62550, Mexico; email: sgelover@tlaloc.imta.mx			Elsevier Ltd					00431354		WATRA	16949121	English	Water Res.	Article	Final		Scopus	2-s2.0-33748443028
Seven O., Dindar B., Aydemir S., Metin D., Ozinel M.A., Icli S.	6508381298;6506463451;8905840200;6507039290;6507674997;7003984232;	Solar photocalytic disinfection of a group of bacteria and fungi aqueous suspensions with Tio2, ZnO and sahara desert dust	2004	Journal of Photochemistry and Photobiology A: Chemistry	165	1-3		103	107		170	10.1016/j.jphotochem.2004.03.005	https://www.scopus.com/inward/record.uri?eid=2-s2.0-3042641467&doi=10.1016%2fj.jphotochem.2004.03.005&partnerID=40&md5=32c20ea235ae5cfefc83d18ff2db041a	Department of Chemistry, Solar Energy Institute, Ege University, Bornova 35100 Izmir, Turkey; Department of Microbiology, Faculty of Medicine, Ege University, 35100 Izmir, Turkey	Seven, O., Department of Chemistry, Solar Energy Institute, Ege University, Bornova 35100 Izmir, Turkey; Dindar, B., Department of Chemistry, Solar Energy Institute, Ege University, Bornova 35100 Izmir, Turkey; Aydemir, S., Department of Microbiology, Faculty of Medicine, Ege University, 35100 Izmir, Turkey; Metin, D., Department of Microbiology, Faculty of Medicine, Ege University, 35100 Izmir, …	This photocatalytic method was aimed to destroy bacteria, to prevent fungi in some industrial products and to create desirable hygienic medium under solar irradiation. The efficiencies of disinfection with the photoactive metal oxides and the Sahara desert dust was investigated. We have studied photocatalytic disinfection of two-groups of microorganisms which are known as bacteria and fungus in p…	Aspergillius niger; Candida albicans; Escherichia coli; Photocatalytic disinfection; Pseudomonas aeruginosa; Saccharomyces cerevisiae; Sahara desert dust; Staphylococcus aureus; TiO2; ZnO	fertilizer; metal oxide; organic compound; titanium dioxide; zinc oxide; aqueous solution; article; Aspergillus niger; bacterial strain; bacterial virulence; bacterium culture; Candida albicans; concentration (parameters); controlled study; culture medium; desert; disinfection; dust exposure; Escherichia coli; fungal strain; fungal virulence; fungus culture; nonhuman; photoactivation; photocataly…		titanium dioxide, 1317-70-0, 1317-80-2, 13463-67-7, 51745-87-0; zinc oxide, 1314-13-2			Türkiye Bilimsel ve Teknolojik Araştirma Kurumu, TÜBITAK	We express our appreciation to Ege University Research Funds Office and Scientific and Technical Research Council of Turkey for their financial support of this project. We are most thankful to Professor Dr. A. Cemal Saydam of TUBITAK and to Department of Microbiology of Ege University for their invaluable contributions.		Sökmen, M., Candan, F., Sümer, Z., (2001) J. Photochem. Photobiol. A: Chem., 143, pp. 241-244; Wist, J., Sanabria, J., Dierolf, C., Torres, W., Pulgarin, C., (2002) J. Photochem. Photobiol. A: Chem., 147, pp. 241-246; Makowski, A., Wardas, W., (2001) Curr. Top. Biophys., 25 (1), pp. 19-25; Chatterjee, S., Sarkar, S., Bhattacharyya, S.N., (1993) J. Photochem. Photobiol. A: Chem., 72, pp. 183-187; …	Icli, S.; Department of Chemistry, Faculty of Science, Solar Energy Institute, Bornova 35100 Ismir, Turkey; email: icli@bornova.ege.edu.tr								10106030		JPPCE		English	J. Photochem. Photobiol. A Chem.	Article	Final		Scopus	2-s2.0-3042641467
Berney M., Weilenmann H.-U., Egli T.	13103442800;13102639200;7006252236;	Flow-cytometric study of vital cellular functions in Escherichia coli during solar disinfection (SODIS)	2006	Microbiology	152	6		1719	1729		169	10.1099/mic.0.28617-0	https://www.scopus.com/inward/record.uri?eid=2-s2.0-33745262080&doi=10.1099%2fmic.0.28617-0&partnerID=40&md5=7eaa0a4838382241bd3f61ac80439f0d	Swiss Federal Institute of Aquatic Science and Technology (EAWAG), PO 611, CH-8600 Dübendorf, Switzerland	Berney, M., Swiss Federal Institute of Aquatic Science and Technology (EAWAG), PO 611, CH-8600 Dübendorf, Switzerland; Weilenmann, H.-U., Swiss Federal Institute of Aquatic Science and Technology (EAWAG), PO 611, CH-8600 Dübendorf, Switzerland; Egli, T., Swiss Federal Institute of Aquatic Science and Technology (EAWAG), PO 611, CH-8600 Dübendorf, Switzerland	The effectiveness of solar disinfection (SODIS), a low-cost household water treatment method for developing countries, was investigated with flow cytometry and viability stains for the enteric bacterium Escherichia coli. A better understanding of the process of injury or death of E. coli during SODIS could be gained by investigating six different cellular functions, namely: efflux pump activity (…		2 [n (7 nitrobenz 2 oxa 1,3 diazol 4 yl)amino] 2 deoxyglucose; adenosine triphosphate; barbituric acid derivative; bis(1,3 dibutylbarbituric acid)trimethine oxonol; ethidium bromide; glucose; nitrobenzene derivative; pyruvate sodium; unclassified drug; anaerobic metabolism; antibacterial activity; article; bacterial count; bacterial membrane; bactericidal activity; bacterium culture; cell functio…		adenosine triphosphate, 15237-44-2, 56-65-5, 987-65-5; ethidium bromide, 1239-45-8; glucose, 50-99-7, 84778-64-3; pyruvate sodium, 113-24-6; Bacterial Proteins; Glucose, 50-99-7; Organic Chemicals; SYTO 9	BacTiter-Glo; LIVE/DEAD BacLight					Acra, A., Raffoul, Z., Karahagopian, Y., (1984) Solar Disinfection of Drinking Water and Oral Rehydration Solutions, , New York: United Nations Children's Fund; Aldsworth, T.G., Sharman, R.L., Dodd, C.E., Bacterial suicide through stress (1999) Cell Mol Life Sci, 56, pp. 378-383; Arami, S., Hada, M., Tada, M., Reduction of ATPase activity accompanied by photodecomposition of ergosterol by near-UV…	Egli, T.; Swiss Federal Institute of Aquatic Science and Technology (EAWAG), PO 611, CH-8600 Dübendorf, Switzerland; email: egli@eawag.ch								13500872		MROBE	16735735	English	Microbiology	Article	Final	Open Access	Scopus	2-s2.0-33745262080
Berney M., Weilenmann H.-U., Ihssen J., Bassin C., Egli T.	13103442800;13102639200;6506616377;36842885700;7006252236;	Specific growth rate determines the sensitivity of Escherichia coli to thermal, UVA, and solar disinfection	2006	Applied and Environmental Microbiology	72	4		2586	2593		166	10.1128/AEM.72.4.2586-2593.2006	https://www.scopus.com/inward/record.uri?eid=2-s2.0-33646092543&doi=10.1128%2fAEM.72.4.2586-2593.2006&partnerID=40&md5=9740bb6c1f89e9bda55ae9d7217ba73d	Swiss Federal Institute of Aquatic Science and Technology (Eawag), Überlandstrasse 133, CH-8600 Dübendorf, Switzerland; Department of Environmental Microbiology, Swiss Federal Institute of Aquatic Science and Technology, Überlandstrasse 133, CH-8600 Dübendorf, Switzerland	Berney, M., Swiss Federal Institute of Aquatic Science and Technology (Eawag), Überlandstrasse 133, CH-8600 Dübendorf, Switzerland; Weilenmann, H.-U., Swiss Federal Institute of Aquatic Science and Technology (Eawag), Überlandstrasse 133, CH-8600 Dübendorf, Switzerland; Ihssen, J., Swiss Federal Institute of Aquatic Science and Technology (Eawag), Überlandstrasse 133, CH-8600 Dübendorf, Switzerla…	Knowledge about the sensitivity of the test organism is essential for the evaluation of any disinfection method. In this work we show that sensitivity of Escherichia coli MG1655 to three physical stresses (mild heat, UVA light, and sunlight) that are relevant in the disinfection of drinking water with solar radiation is determined by the specific growth rate of the culture. Batch- and chemostat-c…		Cells; Chemostats; Computer simulation; Disinfection; Growth kinetics; Potable water; Solar energy; Chemostat-cultivated cells; Disinfection method; Slow-growing cells; Stationary-phase bacteria; Escherichia coli; drinking water; sigma factor RpoS; coliform bacterium; disinfection; drinking water; growth rate; sensitivity analysis; solar radiation; article; bacterial growth; bacterial strain; bac…		Bacterial Proteins; Culture Media; sigma factor KatF protein, Bacteria; Sigma Factor						Acra, A., Raffoul, Z., Karahagopian, Y., (1984) Solar Disinfection of Drinking Water and Oral Rehydration Solutions, , United Nations Children's Fund, New York, N.Y; Ali Azam, T., Iwata, A., Nishimura, A., Ueda, S., Ishihama, A., Growth phase-dependent variation in protein composition of the Escherichia coli nucleoid (1999) J. Bacteriol., 181, pp. 6361-6370; Allan, B., Linseman, M., MacDonald, L.…	Egli, T.; Department of Environmental Microbiology, Swiss Federal Institute of Aquatic Science and Technology, Überlandstrasse 133, CH-8600 Dübendorf, Switzerland; email: egli@eawag.ch								00992240		AEMID	16597961	English	Appl. Environ. Microbiol.	Article	Final	Open Access	Scopus	2-s2.0-33646092543
Gomes J., Costa R., Quinta-Ferreira R.M., Martins R.C.	7203011068;24402753600;6701717235;55947744100;	Application of ozonation for pharmaceuticals and personal care products removal from water	2017	Science of the Total Environment	586			265	283		162	10.1016/j.scitotenv.2017.01.216	https://www.scopus.com/inward/record.uri?eid=2-s2.0-85011631328&doi=10.1016%2fj.scitotenv.2017.01.216&partnerID=40&md5=2801803f20671c6da9da72c457778151	CIEPQPF – Chemical Engineering Processes and Forest Products Research Center, GERST, Group on Environment, Reaction, Separation and Thermodynamics, Department of Chemical Engineering, Faculty of Sciences and Technology, University of Coimbra, Pólo II – Rua Sílvio Lima, Coimbra, 3030-790, Portugal	Gomes, J., CIEPQPF – Chemical Engineering Processes and Forest Products Research Center, GERST, Group on Environment, Reaction, Separation and Thermodynamics, Department of Chemical Engineering, Faculty of Sciences and Technology, University of Coimbra, Pólo II – Rua Sílvio Lima, Coimbra, 3030-790, Portugal; Costa, R., CIEPQPF – Chemical Engineering Processes and Forest Products Research Center, …	Due to the shortening on natural water resources, reclaimed wastewater will be an important water supply source. However, suitable technologies must be available to guaranty its proper detoxification with special concern for the emerging pharmaceutical and personal care products that are continuously reaching municipal wastewater treatment plants. While conventional biological systems are not sui…	Emerging contaminants; Ozonation; Pharmaceutical and personal care products; Wastewater reclamation; Water reuse	Biofilters; Biofiltration; Cost effectiveness; Detoxification; Disinfection; Mineralogy; Ozone; Ozonization; Potable water; Reaction intermediates; Reclamation; Wastewater reclamation; Wastewater treatment; Water; Water conservation; Water resources; Water supply; Water treatment; Alternative technologies; Chemical and biologicals; Emerging contaminant; Municipal wastewater reclamation; Municipal…		4,4' isopropylidenediphenol, 80-05-7; alachlor, 15972-60-8; atenolol, 29122-68-7, 93379-54-5; atrazine, 1912-24-9; bezafibrate, 41859-67-0; carbamazepine, 298-46-4, 8047-84-5; clofibric acid, 7314-47-8, 882-09-7; diazepam, 439-14-5; diclofenac, 15307-79-6, 15307-86-5; diethyltoluamide, 134-62-3, 26545-51-7; erythromycin, 114-07-8, 70536-18-4; ethinylestradiol, 57-63-6; fenofibric acid, 26129-32-8…						Abdelmelek, S., Greaves, J., Ishida, K., Cooper, W., Song, W., Removal of pharmaceutical and personal care products from reverse osmosis retentate using advanced oxidation processes (2011) Environ. Sci. Technol., 45, pp. 3665-3671; Acero, J., von Gunten, U., Characterization of oxidation processes: ozonation and the AOP O3/H2O2 (2001) J. Am. Water Works Assoc., 93, pp. 90-100; Acero, J., Benitez,…	Gomes, J.; CIEPQPF – Chemical Engineering Processes and Forest Products Research Center, GERST, Group on Environment, Reaction, Separation and Thermodynamics, Department of Chemical Engineering, Faculty of Sciences and Technology, University of Coimbra, Pólo II – Rua Sílvio Lima, Portugal; email: jgomes@eq.uc.pt			Elsevier B.V.					00489697		STEVA	28185729	English	Sci. Total Environ.	Review	Final		Scopus	2-s2.0-85011631328
Goswami D.Y.	55666126600;	A review of engineering developments of aqueous phiase solar photocatalytic detoxification and disinfection processes	1997	Journal of Solar Energy Engineering, Transactions of the ASME	119	2		101	107		159	10.1115/1.2887886	https://www.scopus.com/inward/record.uri?eid=2-s2.0-0345753997&doi=10.1115%2f1.2887886&partnerID=40&md5=13ac6036ff952e920037c904bbe8e27c	Soiar Energy and Energy, Conversion Laboratory, University of Fiorida, Gainesviile, FL, 32611, United States	Goswami, D.Y., Soiar Energy and Energy, Conversion Laboratory, University of Fiorida, Gainesviile, FL, 32611, United States	Scientific research on photocatalytic oxidation of hazardous chemicals has been conducted extensively over the last three decades. Use of solar radiation in photocatalytic detoxification and disinfection has only been explored in the last decade. Developments of engineering scale systems, design methodologies, and commercial and industrial applications have occurred even more recently. A number o…										Abdullah, M., Low, G., Matthews, R.W., Effects of Common Inorganic Anions on Rates of Photocatalytic Oxidation of Organic Carbon over Illuminated Titanium Dioxide (1990) Journal of Physical Chemistry, 94 (17), pp. 6820-6825; Ahmed, S., Ollis, D.F., Solar Photo-assisted Catalytic Decomposition of the Chlorinated Hydrocarbons Trichloroethylene and Trichloromethane (1984) Solar Energy, 32, pp. 597-6…									01996231				English	J Sol Energy Eng Trans ASME	Article	Final		Scopus	2-s2.0-0345753997
Mintz E.D., Bartram J., Lochery P., Wegelin M.	7006650309;6603696131;57199561099;6603744572;	Not just a drop in the bucket: Expanding access to point-of-use water treatment systems	2001	American Journal of Public Health	91	10		1565	1570		152	10.2105/AJPH.91.10.1565	https://www.scopus.com/inward/record.uri?eid=2-s2.0-0034801997&doi=10.2105%2fAJPH.91.10.1565&partnerID=40&md5=76c978dc601dfa33e06ccebeefd0ab10	Mailstop A-38, Centers for Dis. Control and Prev., Atlanta, GA 30333, United States	Mintz, E.D., Mailstop A-38, Centers for Dis. Control and Prev., Atlanta, GA 30333, United States; Bartram, J., Mailstop A-38, Centers for Dis. Control and Prev., Atlanta, GA 30333, United States; Lochery, P., Mailstop A-38, Centers for Dis. Control and Prev., Atlanta, GA 30333, United States; Wegelin, M., Mailstop A-38, Centers for Dis. Control and Prev., Atlanta, GA 30333, United States	Since 1990, the number of people without access to safe water sources has remained constant at approximately 1.1 billion, of whom approximately 2.2 million die of waterborne disease each year. In developing countries, population growth and migrations strain existing water and sanitary infrastructure and complicate planning and construction of new infrastructure. Providing safe water for all is a …		drinking water; chlorination; cost; disinfection; migration; population growth; reservoir; review; technology; water treatment								Taylor, P., Regional perspectives on water safety: Africa (2001) Microbial Pathogens and Disinfection By-Products in Drinking Water. Health Effects and Management of Risks, , Craun GF, Robinson DE, Hauchman FS, eds. Washington, DC: International Life Sciences Institute Press; (2000) Global Water Supply and Sanitation Assessment 2000 Report, , New York, NY: UNICEF; Bradley, D.J., Emurwon, P., Pred…	Mintz, E.D.; Mailstop A-38, Centers for Dis. Control and Prev., Atlanta, GA 30333, United States			American Public Health Association Inc.					00900036		AJPEA	11574307	English	Am. J. Public Health	Review	Final		Scopus	2-s2.0-0034801997
Karunakaran C., Abiramasundari G., Gomathisankar P., Manikandan G., Anandi V.	7005623594;57192832889;33867555700;23481978400;6603384022;	Cu-doped TiO2 nanoparticles for photocatalytic disinfection of bacteria under visible light	2010	Journal of Colloid and Interface Science	352	1		68	74		151	10.1016/j.jcis.2010.08.012	https://www.scopus.com/inward/record.uri?eid=2-s2.0-77956915811&doi=10.1016%2fj.jcis.2010.08.012&partnerID=40&md5=5362964442d7c3db0e300fed230bf284	Department of Chemistry, Annamalai University, Annamalainagar 608 002, Tamilnadu, India; Division of Microbiology, Rajah Muthiah Medical College, Annamalai University, Annamalainagar 608 002, Tamilnadu, India	Karunakaran, C., Department of Chemistry, Annamalai University, Annamalainagar 608 002, Tamilnadu, India; Abiramasundari, G., Department of Chemistry, Annamalai University, Annamalainagar 608 002, Tamilnadu, India; Gomathisankar, P., Department of Chemistry, Annamalai University, Annamalainagar 608 002, Tamilnadu, India; Manikandan, G., Department of Chemistry, Annamalai University, Annamalainaga…	Two percent Cu-doped TiO2 nanoparticles were prepared by a modified ammonia-evaporation-induced synthetic method, calcined at 450°C, and characterized by powder X-ray diffraction, energy dispersive X-ray analysis, ESR spectroscopy, scanning electron microscopy, UV-visible diffuse reflectance spectrum, photoluminescence spectroscopy, and electrochemical impedance spectroscopy. Doping shifts the op…	CuO/TiO2; E. coli; Photocatalysis; Solar photodisinfection	Charge transfer resistance; Composite nanoparticles; CuO/TiO2; Diffuse reflectance spectrum; Doped-TiO; E. coli; ESR spectroscopy; Methylene blue dye; Optical absorption edge; Photo-catalytic; Photocatalytic activities; Powder X ray diffraction; Prepared oxides; Rhodamine B; Solar photodisinfection; Sunset yellows; Synthetic methods; UV light; UV-visible; Visible light; Visible region; Calcinatio…		ammonia, 14798-03-9, 51847-23-5, 7664-41-7; copper oxide, 1344-70-3; titanium dioxide, 1317-70-0, 1317-80-2, 13463-67-7, 51745-87-0; Ammonia, 7664-41-7; Azo Compounds; Copper, 7440-50-8; FD & C Yellow No. 6, 2783-94-0; Methylene Blue, 61-73-4; Rhodamines; Titanium, 7440-32-6; rhodamine B, 14899-08-2; titanium dioxide, 13463-67-7						Hu, X., Li, G., Yu, J.C., (2010) Langmuir, 26, pp. 3031-3039; Gaya, U.I., Abdullah, A.H., (2008) J. Photochem. Photobiol. C, 9, pp. 1-12; Han, F., Kambala, V.S.R., Srinivasan, M., Rajarathnam, D., Naidu, R., (2009) Appl. Catal. A, 359, pp. 25-40; Sclafani, A., Herrmann, J.M., (1996) J. Phys. Chem., 100, pp. 13655-13661; Hurum, D.C., Agrios, A.G., Gray, K.A., Rajh, T., Thurnauer, M.C., (2003) J. P…	Karunakaran, C.; Department of Chemistry, Annamalai University, Annamalainagar 608 002, Tamilnadu, India; email: karunakaranc@rediffmail.com								00219797		JCISA	20832079	English	J. Colloid Interface Sci.	Article	Final		Scopus	2-s2.0-77956915811
Fernández P., Blanco J., Sichel C., Malato S.	56108455200;8368102300;16246381300;57207915948;	Water disinfection by solar photocatalysis using compound parabolic collectors	2005	Catalysis Today	101	3-4 SPEC. ISS.		345	352		149	10.1016/j.cattod.2005.03.062	https://www.scopus.com/inward/record.uri?eid=2-s2.0-18144374858&doi=10.1016%2fj.cattod.2005.03.062&partnerID=40&md5=96e22747fe61d6f12942c5188a4ab7c3	Ctro. De Invest. Energéticas, Medioambientales Y Tecnologicas, Plataforma Solar De Almería, P.O. Box 22, 04200 Tabernas, Almería, Spain	Fernández, P., Ctro. De Invest. Energéticas, Medioambientales Y Tecnologicas, Plataforma Solar De Almería, P.O. Box 22, 04200 Tabernas, Almería, Spain; Blanco, J., Ctro. De Invest. Energéticas, Medioambientales Y Tecnologicas, Plataforma Solar De Almería, P.O. Box 22, 04200 Tabernas, Almería, Spain; Sichel, C., Ctro. De Invest. Energéticas, Medioambientales Y Tecnologicas, Plataforma Solar De Alm…	TiO2 solar photocatalysis has been proven to be a degradation process for aqueous organic contaminant leading to total mineralisation of a large number of compounds. Furthermore, the interest in using this technique for water disinfection has grown in the last decade. Recent publications have reported photokilling of bacteria and viruses by TiO2 photocatalysis. Therefore, solar photocatalysis dis…	Compound parabolic collector (CPC); Disinfection; Solar photocatalysis; Titanium dioxide	Disinfection; Escherichia coli; Hydrolysis; Oxidation; Oxygen; Solar collectors; Titanium dioxide; Water; Parabolic collectors; Solar photocatalysis; Solar reactors; Water disinfection; Photocatalysis					European Commission, EC: ICA4-CT-2002-10001	The authors wish to thank the European Commission (Research DG RDT) for its financial assistance under the Energy, Environment and Sustainable Development Programme. We particularly appreciate the financial support of the “SOLWATER Project”, Contract No. ICA4-CT-2002-10001 and the “AQUACAT Project”, Contract No. ICA3-CT2002-10016. We also thank Ahlstrom Research & Services for the photocatalytic …		(2003) Water Supply, Sanitation and Hygiene Development in Water, Sanitation and Health, , http://www.who.int/, October; Rincón, A.G., Pulgarín, C., (2003) Appl. Catal. B Environ., 44, p. 263; Blake, D.M., Maness, P.C., Huang, Z., Wolfrum, E.J., Huang, J., (1999) Sep. Purif. Meth., 28, p. 1; Herrmann, J.M., (1999) Catal. Today, 53, p. 115; Bekbölet, M., (1997) Water Sci. Technol., 35, p. 95; Ibáñ…	Fernández, P.; Ctro. De Invest. Energéticas, Medioambientales Y Tecnologicas, Plataforma Solar De Almería, P.O. Box 22, 04200 Tabernas, Almería, Spain; email: pilar.fernandez@psa.es								09205861		CATTE		English	Catal Today	Conference Paper	Final		Scopus	2-s2.0-18144374858
Conroy R.M., Elmore-Meegan M., Joyce T., McGuigan K.G., Barnes J.	7101653952;6603377640;7103092596;7005983425;57212829327;	Solar disinfection of drinking water and diarrhoea in Maasai children: A controlled field trial	1996	Lancet	348	9043		1695	1697		148	10.1016/S0140-6736(96)02309-4	https://www.scopus.com/inward/record.uri?eid=2-s2.0-0030597507&doi=10.1016%2fS0140-6736%2896%2902309-4&partnerID=40&md5=b80ea6d69fd58e50ee2eaf666bcbb0a4	Dept. of Epidemiol. and Prev. Med., Dublin, Ireland; Dept. of Trop. Med. and Intl. Health, Dublin, Ireland; Dept. of Physics, Dublin, Ireland; Royal College of Surgeons in Ireland, Dublin, Ireland; ICROSS Rural Health Programmes, Ngong, Kenya; Dept. of Epidemiol. and Prev. Med., Royal College of Surgeons in Ireland, Mercer Building, Dublin 2, Ireland	Conroy, R.M., Dept. of Epidemiol. and Prev. Med., Dublin, Ireland, Royal College of Surgeons in Ireland, Dublin, Ireland, Dept. of Epidemiol. and Prev. Med., Royal College of Surgeons in Ireland, Mercer Building, Dublin 2, Ireland; Elmore-Meegan, M., Royal College of Surgeons in Ireland, Dublin, Ireland, ICROSS Rural Health Programmes, Ngong, Kenya; Joyce, T., Dept. of Trop. Med. and Intl. Health…	Background: Solar radiation reduces the bacterial content of water, and may therefore offer a method for disinfection of drinking water that requires few resources and no expertise. Methods: We distributed plastic water bottles to 206 Maasai children aged 5-16 years whose drinking water was contaminated with faecal coliform bacteria. Children were instructed to fill the bottle with water and leav…		drinking water; adolescent; article; bacterium contamination; child; clinical trial; coliform bacterium; controlled clinical trial; controlled study; diarrhea; disease severity; disinfection; human; Kenya; major clinical study; priority journal; randomized controlled trial; sun; water management					SC94089 Royal College of Surgeons in Ireland, RCSI	This trial was supported by grants from: the Royal College of Surgeons in Ireland, Forbairt, the Irish Science and Technology Funding Agency (SC94089), the Combined Services Third World Fund, the Gárda Third World Fund, and the RTE Staff Fund.		Downes, A., Blunt, T.P., Researches on the effect of light upon bacteria and other organisms (1877) Proc R Soc, 28, pp. 488-500; Acra, A., Jurdi, Z., Mu'allem, M.M., Karahagopian, Y., Raffoul, Z., (1989) Water Disinfection by Solar Radiation: Technical Study 66e, , Ottowa: International Development Research Centre, Canada; (1989) Solar Disinfection of Drinking Water and Oral Rehydration, , Beirut…	Conroy, R.M.; Dept Epidemiology Preventive Med., Royal College of Surgeons in Ireland, Mercer Building, Dublin 2, Ireland; email: rconroy@rcsi.ie			Lancet Publishing Group					01406736		LANCA	8973432	English	LANCET	Article	Final		Scopus	2-s2.0-0030597507
Chen Y., Lu A., Li Y., Zhang L., Yip H.Y., Zhao H., An T., Wong P.-K.	40461093600;7202481288;55876451200;55851848300;7101980851;57203431238;7004832388;26666389600;	Naturally occurring sphalerite as a novel cost-effective photocatalyst for bacterial disinfection under visible light	2011	Environmental Science and Technology	45	13		5689	5695		146	10.1021/es200778p	https://www.scopus.com/inward/record.uri?eid=2-s2.0-79959883401&doi=10.1021%2fes200778p&partnerID=40&md5=860c66dd18144826257650b13f699f9f	School of Life Sciences, Chinese University of Hong Kong, Shatin, NT, Hong Kong; Key Laboratory of Orogenic Belts and Crustal Evolution, School of Earth and Space Sciences, Peking University, Beijing 100871, China; Centre for Clean Environment and Energy, Griffith School of Environment, Griffith University, QLD 4222, Australia; State Key Laboratory of Organic Geochemistry, Guangzhou Institute of …	Chen, Y., School of Life Sciences, Chinese University of Hong Kong, Shatin, NT, Hong Kong; Lu, A., Key Laboratory of Orogenic Belts and Crustal Evolution, School of Earth and Space Sciences, Peking University, Beijing 100871, China; Li, Y., Key Laboratory of Orogenic Belts and Crustal Evolution, School of Earth and Space Sciences, Peking University, Beijing 100871, China; Zhang, L., School of Lif…	The photocatalytic disinfection capability of the natural semiconducting mineral sphalerite is studied here for the first time. Natural sphalerite can completely inactivate 1.5 × 107 cfu/mL E. coli K-12 within 6 h under visible light irradiation. The photocatalytic disinfection mechanism of natural sphalerite is investigated using multiple scavengers. The critical role that electrons play in bact…		Anti-oxidative enzymes; Bacterial cells; Bactericidal action; Catalase activity; E. coli; Initial stages; Microscopic analysis; Naturally occurring; Partition systems; Photo-catalytic; Photocatalytic activities; Through transmission; Visible light; Visible-light irradiation; Bacteriology; Cost effectiveness; Disinfection; Enzyme activity; Escherichia coli; Photocatalysis; Photocatalysts; Wastewat…		catalase, 9001-05-2; hydrogen peroxide, 7722-84-1; zinc sulfide, 12169-28-7, 1314-98-3; Catalase, 1.11.1.6; Hydrogen Peroxide, 7722-84-1; Sulfides; Zinc Compounds; zinc sulfide, 1314-98-3						Hoffmann, M.R., Martin, S.T., Choi, W., Bahnemann, D.W., Environmental applications of semiconductor photocatalysis (1995) Chem. Rev., 95, pp. 69-96; Matsunaga, T., Tomoda, R., Nakajima, T., Wake, H., Photoelectrochemical sterilization of microbial cells by semiconductor powders (1985) FEMS Microbiology Letters, 29 (1-2), pp. 211-214; Depero, L.E., Coordination geometry and catalytic activity of …	Wong, P.-K.; School of Life Sciences, Chinese University of Hong Kong, Shatin, NT, Hong Kong; email: pkwong@cuhk.edu.hk								0013936X		ESTHA	21668021	English	Environ. Sci. Technol.	Article	Final		Scopus	2-s2.0-79959883401
Berney M., Weilenmann H.-U., Simonetti A., Egli T.	13103442800;13102639200;57198029987;7006252236;	Efficacy of solar disinfection of Escherichia coli, Shigella flexneri, Salmonella Typhimurium and Vibrio cholerae	2006	Journal of Applied Microbiology	101	4		828	836		145	10.1111/j.1365-2672.2006.02983.x	https://www.scopus.com/inward/record.uri?eid=2-s2.0-33748682943&doi=10.1111%2fj.1365-2672.2006.02983.x&partnerID=40&md5=cc43f189402aa914f9e8894e98bdd41c	Swiss Federal Institute of Aquatic Science and Technology, Eawag, Dübendorf, Switzerland; Swiss Federal Institute of Aquatic Science and Technology, Eawag, PO Box 611, CH-8600, Dübendorf, Switzerland	Berney, M., Swiss Federal Institute of Aquatic Science and Technology, Eawag, Dübendorf, Switzerland; Weilenmann, H.-U., Swiss Federal Institute of Aquatic Science and Technology, Eawag, Dübendorf, Switzerland; Simonetti, A., Swiss Federal Institute of Aquatic Science and Technology, Eawag, Dübendorf, Switzerland; Egli, T., Swiss Federal Institute of Aquatic Science and Technology, Eawag, Dübendo…	Aims: To determine the efficacy of solar disinfection (SODIS) for enteric pathogens and to test applicability of the reciprocity law. Methods and Results: Resistance to sunlight at 37°C based on F99 values was in the following order: Salmonella Typhimurium &gt; Escherichia coli &gt; Shigella flexneri &gt; Vibrio cholerae. While F90 values of Salm. Typhimurium and E. coli were similar, F99 values …	Escherichia coli; Mild heat; Reciprocity; Resistance; Salmonella Typhimurium; Shigella flexneri; Solar disinfection (SODIS); Vibrio cholerae	bacterium; disinfection; efficiency measurement; fecal coliform; heating; solar activity; article; bacterial cell; disinfection; Enterobacteriaceae; Escherichia coli; nonhuman; Salmonella typhimurium; sensitivity analysis; Shigella flexneri; solar disinfection; sunlight; Vibrio cholerae; Disinfection; Dysentery, Bacillary; Escherichia coli; Heat; Hot Temperature; Radiation Dosage; Salmonella typh…								Acra, A., Raffoul, Z., Karahagopian, Y., (1984) Solar Disinfection of Drinking Water and Oral Rehydration Solutions, , UNICEF (extract); Benito, A., Ventoura, G., Casadei, M., Robinson, T., Mackey, B., Variation in resistance of natural isolates of Escherichia coli O157 to high hydrostatic pressure, mild heat, and other stresses (1999) Appl Environ Microbiol, 65, pp. 1564-1569; Berney, M., Weilen…	Egli, T.; Swiss Federal Institute of Aquatic Science and Technology, Eawag, PO Box 611, CH-8600, Dübendorf, Switzerland; email: egli@eawag.ch								13645072		JAMIF	16968294	English	J. Appl. Microbiol.	Article	Final	Open Access	Scopus	2-s2.0-33748682943
Goswami D.Y., Vijayaraghavan S., Lu S., Tamm G.	55666126600;7006698225;7404228758;6603562846;	New and emerging developments in solar energy	2004	Solar Energy	76	1-3		33	43		145	10.1016/S0038-092X(03)00103-8	https://www.scopus.com/inward/record.uri?eid=2-s2.0-0345767419&doi=10.1016%2fS0038-092X%2803%2900103-8&partnerID=40&md5=59958ee179889db52388e51a15f4d3d4	Solar Energy/Energy Conversion Lab., Dept. of Mechanical/Aerospace Eng., University of Florida, P.O. Box 116300, Gainesville, FL 32611-6300, United States	Goswami, D.Y., Solar Energy/Energy Conversion Lab., Dept. of Mechanical/Aerospace Eng., University of Florida, P.O. Box 116300, Gainesville, FL 32611-6300, United States; Vijayaraghavan, S., Solar Energy/Energy Conversion Lab., Dept. of Mechanical/Aerospace Eng., University of Florida, P.O. Box 116300, Gainesville, FL 32611-6300, United States; Lu, S., Solar Energy/Energy Conversion Lab., Dept. o…	Solar energy can potentially play a very important role in providing most of the heating, cooling and electricity needs of the world. With the emergence of solar photocatalytic detoxification technology, solar energy also has the potential to solve our environmental problems. However, we do not see widespread commercial use of solar energy. Some of the emerging developments in solar may change th…		Detoxification; Energy conversion; Energy gap; Environmental impact; Groundwater; Photocatalysis; Photooxidation; Potable water; Thermal cycling; Thermoelectricity; Wastewater treatment; Solar thermal electricity; Solar energy; industrial application; Solar power; technological development; Wastewater treatment; working fluid; electricity generation; photovoltaic system; solar power; technologica…								Anheden, M., Goswami, D.Y., Svedberg, G., Photocatalytic treatment of wastewater from 5-fluorouracil manufacturing (1996) J. Solar Energy Eng., 118 (1), pp. 2-8. , Anheden, M. et al., 1995. Photocatalytic treatment of wastewater from 5-fluorouracil manufacturing. In: Solar Engineering: Proceedings of the 1995 ASME International Solar Energy Conference, Maui, pp. 439-448; Bailey, R.L., A proposed …	Goswami, D.Y.; Solar Energy/Energy Conversion Lab., Dept. of Mechanical/Aerospace Eng., University of Florida, P.O. Box 116300, Gainesville, FL 32611-6300, United States; email: goswami@ufl.edu			Elsevier Ltd					0038092X		SRENA		English	Sol. Energy	Article	Final		Scopus	2-s2.0-0345767419
Herrera Melián J.A., Doña Rodríguez J.M., Viera Suárez A., Tello Rendón E., Valdés Do Campo C., Arana J., Pérez Peña J.	55666370900;6701567121;6505932214;6602445453;6507784955;7005207158;7004839316;	The photocatalytic disinfection of urban waste waters	2000	Chemosphere	41	3		323	327		145	10.1016/S0045-6535(99)00502-0	https://www.scopus.com/inward/record.uri?eid=2-s2.0-0342804255&doi=10.1016%2fS0045-6535%2899%2900502-0&partnerID=40&md5=099410fc49d3dc114f15df7ab4a72b6f	Departamento de Química, Univ. Las Palmas Gran Canaria, C., Gran Canaria, Spain	Herrera Melián, J.A., Departamento de Química, Univ. Las Palmas Gran Canaria, C., Gran Canaria, Spain; Doña Rodríguez, J.M., Departamento de Química, Univ. Las Palmas Gran Canaria, C., Gran Canaria, Spain; Viera Suárez, A., Departamento de Química, Univ. Las Palmas Gran Canaria, C., Gran Canaria, Spain; Tello Rendón, E., Departamento de Química, Univ. Las Palmas Gran Canaria, C., Gran Canaria, Sp…	In this paper we present the results of the photocatalytic disinfection of urban waste water. Two microbial groups, total coliforms and Streptococcus faecalis, have been used as indexes to test disinfection efficiencies. Different experimental parameters have been checked, such as the effect of TiO2, solar or UV-lamp light and pH. Disinfection of water samples has been achieved employing both UV-…	Photocatalysis; Streptococci; TiO2; Total coliforms	Catalysis; Coliform bacteria; Disinfection; pH effects; Photochemical reactions; Solar radiation; Titanium dioxide; Ultraviolet lamps; Photocatalysis; Wastewater treatment; disinfection; urban area; wastewater; water treatment; article; coliform bacterium; colony forming unit; disinfection; Enterococcus faecalis; photodegradation; solar radiation; ultraviolet radiation; urban area; waste water; w…		titanium dioxide, 13463-67-7; Titanium, 7440-32-6; Water Pollutants						(1973) Biological Analysis of Water and Wastewater, , EPA, National Training Center, Cincinnati, OH; Hoffman, M.R., Martin, S.T., Choi, W., Bahnemann, D.W., Environmental applications of semiconductor photocatalysis (1995) Chem. Rev., 95, pp. 69-96; Ireland, J.C., Klostermann, P., Rice, E., Clark, R., Inactivation of Escherichia coli by titanium dioxide photocatalytic oxidation (1993) Appl. Envir…	Herrera Melian, J.A.; Departamento de Quimica, Univ. de Las Palmas de Gran Canaria, Campus de Tafira, 35017 Gran Canaria, Spain; email: jalberto@quimica.ulpgc.es			Elsevier Science Ltd, Exeter, United Kingdom					00456535		CMSHA	11057593	English	Chemosphere	Article	Final		Scopus	2-s2.0-0342804255
Sommer B., Mariño A., Solarte Y., Salas M.L., Dierolf C., Valiente C., Mora D., Rechsteiner R., Setter P., Wirojanagud W., Ajarmeh H., Al-Hassan A., Wegelin M.	7102885424;7202173806;9434314700;7201582921;6507313560;6701683282;57196825883;6507543001;7801596804;6507081313;6506723767;6602360289;6603744572;	SODIS - An emerging water treatment process	1997	Journal of Water Supply: Research and Technology - AQUA	46	3		127	137		141		https://www.scopus.com/inward/record.uri?eid=2-s2.0-0031152614&partnerID=40&md5=2dc968350f960f0014e2be41ac9df749	CINARA, Cali, Colombia; AyA, San José, Costa Rica; Swisscontact, San José, Costa Rica; Khon Kaen University, Khon Kaen, Thailand; Royal Scientific Society, Amman, Jordan; Swiss Fed. Inst. Environ. Sci. T., Dept. Water Sanitation Developing C., 8600 Duebendorf, Switzerland	Sommer, B., Swiss Fed. Inst. Environ. Sci. T., Dept. Water Sanitation Developing C., 8600 Duebendorf, Switzerland; Mariño, A., Swiss Fed. Inst. Environ. Sci. T., Dept. Water Sanitation Developing C., 8600 Duebendorf, Switzerland; Solarte, Y., CINARA, Cali, Colombia; Salas, M.L., CINARA, Cali, Colombia; Dierolf, C., CINARA, Cali, Colombia; Valiente, C., AyA, San José, Costa Rica; Mora, D., AyA, Sa…	This article comprises the work of several research teams which analysed the effectiveness of solar water disinfection (SODIS) in various laboratory and field investigations carried out at different test sites over the last five years. SODIS was applied as batch and continuous flow process (SODIS reactor). The process is most effective with a water temperature of at least 50 °C. Transparent plast…		Bacteria; Chemical reactors; Coliform bacteria; Potable water; Solar heating; Solar radiation; Water quality; Water treatment; Batch process; Continuous flow process; Solar water disinfection; Disinfection; disinfection; temperature; water treatment								Acra, A., Raffoul, Z., Karahagopian, Y., (1984) Solar Disinfection of Drinking Water and Oral Rehydration Solutions, , Paris. UNICEF; Lawand, T.A., Alward, R., Odeyemi, O., Hahn, J., Kandpal, T.C., Ayoub, J., Solar water disinfection (1988) Proceedings of a Workshop Held at the Brace Research Institute. Montreal, Canada, , International Development Research Centre, IDRC-MR231e, Ottawa, Ontario, C…	Sommer, B.; Swiss Fed. Inst. Environ. Sci. T., Dept. Water Sanitation Developing C., 8600 Duebendorf, Switzerland								00037214		AQUAA		English	J. Water Supply Res. Technol. Aqua	Article	Final		Scopus	2-s2.0-0031152614
Rincón A.G., Pulgarin C., Adler N., Peringer P.	57213742084;7003738234;7102688948;7003263233;	Interaction between E. coli inactivation and DBP-precursors - dihydroxybenzene isomers - in the photocatalytic process of drinking-water disinfection with TiO2	2001	Journal of Photochemistry and Photobiology A: Chemistry	139	2-3		233	241		140	10.1016/S1010-6030(01)00374-4	https://www.scopus.com/inward/record.uri?eid=2-s2.0-0043027807&doi=10.1016%2fS1010-6030%2801%2900374-4&partnerID=40&md5=d3cf0e1b2a80eedc8e8da985361fc8ff	Institute of Environmental Engineering, Laboratory for Environmental Biotechnology, Swiss Federal Institute of Technology (EPFL), CH-1015 Lausanne, Switzerland	Rincón, A.G., Institute of Environmental Engineering, Laboratory for Environmental Biotechnology, Swiss Federal Institute of Technology (EPFL), CH-1015 Lausanne, Switzerland; Pulgarin, C., Institute of Environmental Engineering, Laboratory for Environmental Biotechnology, Swiss Federal Institute of Technology (EPFL), CH-1015 Lausanne, Switzerland; Adler, N., Institute of Environmental Engineering…	The common drinking water disinfection procedures lead to the formation of disinfection by-products (DBPs), which come mainly from naturally occurring organic compounds disinfection by-products precursors (DBPPs). Solar disinfection by photocatalysis is a promising method, which could be applied to a drinking water treatment process in order to destroy a bacterial population and DBPPs as well. Th…	DBPs; Dihydroxybenzenes; Disinfection by-products precursors; Solar irradiation; TiO2 photocatalysis; Water disinfection						École Polytechnique Fédérale de Lausanne, EPFL	We gratefully acknowledge the cooperation project Swiss Federal Institute of Technology (EPFL), University of Valle (Cali, Colombia) for encouraging this research work. We thank also to the social service of EPFL for the scholarship granted to the first author. We thank Chantal Seignez for the cooperation in the disinfection experiments and Jean P. Kradolfer for his skilful technical assistance.		Cooper, W.J., Cadavid, E., Nickelsen, M.G., Lin, K.J., Kurucz, C.N., Waite, T.D., (1993) J. Am. Water Work Assn., 85, p. 106; Richardson, S.D., Thruston, A.D., Collette, T.W., Patterson, K.S., Lykins, B.W., Ireland, J.C., (1996) Environ. Sci. Technol., 30, p. 3327; Bekbolet, M., Balcioglu, I., (1996) Water Sci. Technol., 34, p. 73; Hoffmann, M.R., Martin, S.T., Choi, W.Y., Bahnemann, D.W., (1995)…									10106030				English	J. Photochem. Photobiol. A Chem.	Article	Final		Scopus	2-s2.0-0043027807
Blanco J., Malato S., Fernández-Ibañez P., Alarcón D., Gernjak W., Maldonado M.I.	8368102300;57207915948;56108455200;57194278696;6602294487;8966864500;	Review of feasible solar energy applications to water processes	2009	Renewable and Sustainable Energy Reviews	13	6-7		1437	1445		139	10.1016/j.rser.2008.08.016	https://www.scopus.com/inward/record.uri?eid=2-s2.0-64249150670&doi=10.1016%2fj.rser.2008.08.016&partnerID=40&md5=9a66a03179a68840d1b640155b425fa8	Centro de Investigaciones Energéticas, Medioambientales y Tecnológicas-Plataforma Solar de Almería (CIEMAT-PSA), Spain	Blanco, J., Centro de Investigaciones Energéticas, Medioambientales y Tecnológicas-Plataforma Solar de Almería (CIEMAT-PSA), Spain; Malato, S., Centro de Investigaciones Energéticas, Medioambientales y Tecnológicas-Plataforma Solar de Almería (CIEMAT-PSA), Spain; Fernández-Ibañez, P., Centro de Investigaciones Energéticas, Medioambientales y Tecnológicas-Plataforma Solar de Almería (CIEMAT-PSA), …	In the context of an upcoming energy crisis due to the decline of the Oil Era, water problems are expected to substantially worsen. And vice versa, due to the close relationship between water and energy issues, water problems are also expected to contribute to increased energy problems. Furthermore, environmental considerations, such as global warming, will surely add significant pressure. In thi…	Solar desalination; Solar disinfection; Solar energy; Solar photocatalysis; Water processes	Energy crisis; Energy problems; Environmental considerations; Radiation levels; Renewable energies; Solar desalination; Solar disinfection; Solar energy applications; Solar photocatalysis; Water problems; Water processes; Water stress; Desalination; Detoxification; Disinfection; Energy policy; Global warming; Photocatalysis; Solar radiation; Sun; Water filtration; Solar energy								(2007) Key world energy statistics, , IEA, International Energy Agency, Paris;; (2003) Energy to 2050, scenarios for a sustainable future, , International Energy Agency, ISBN 92-64-01904-9; BP, P.L.C., (2006), BP Statistical Review of World Energy, June; Crude Oil, U.S., Natural Gas, and Natural Gas Liquids Reserves (2005) annual report, , DOE/EIA-0216; 2005; PennWell Corporation. Oil & Gas Journ…	Blanco, J.; Centro de Investigaciones Energéticas, Medioambientales y Tecnológicas-Plataforma Solar de Almería (CIEMAT-PSA)Spain; email: julian.blanco@psa.es								13640321		RSERF		English	Renewable Sustainable Energy Rev	Review	Final		Scopus	2-s2.0-64249150670
Byrne J.A., Fernandez-Ibañez P.A., Dunlop P.S.M., Alrousan D.M.A., Hamilton J.W.J.	56773303300;56108455200;7005406519;25636794300;15122221900;	Photocatalytic enhancement for solar disinfection of water: A review	2011	International Journal of Photoenergy	2011		798051				138	10.1155/2011/798051	https://www.scopus.com/inward/record.uri?eid=2-s2.0-79955042868&doi=10.1155%2f2011%2f798051&partnerID=40&md5=2f54b24e8c1e98ccd84158d77b60b678	Nanotechnology and Integrated BioEngineering Centre, University of Ulster, Newtownabbey BT37 0QB, United Kingdom; Plataforma Solar de Almería (CIEMAT), Crta Senés Km 4, 04200 Tabernas, Spain	Byrne, J.A., Nanotechnology and Integrated BioEngineering Centre, University of Ulster, Newtownabbey BT37 0QB, United Kingdom; Fernandez-Ibañez, P.A., Plataforma Solar de Almería (CIEMAT), Crta Senés Km 4, 04200 Tabernas, Spain; Dunlop, P.S.M., Nanotechnology and Integrated BioEngineering Centre, University of Ulster, Newtownabbey BT37 0QB, United Kingdom; Alrousan, D.M.A., Nanotechnology and Int…	It is estimated that 884 million people lack access to improved water supplies. Many more are forced to rely on supplies that are microbiologically unsafe, resulting in a higher risk of waterborne diseases, including typhoid, hepatitis, polio, and cholera. Due to poor sanitation and lack of clean drinking water, there are around 4 billion cases of diarrhea each year resulting in 2.2 million death…										Clasen, T., Edmondson, P., Sodium dichloroisocyanurate (NaDCC) tablets as an alternative to sodium hypochlorite for the routine treatment of drinking water at the household level (2006) International Journal of Hygiene and Environmental Health, 209 (2), pp. 173-181. , DOI 10.1016/j.ijheh.2005.11.004, PII S1438463905001392; (2007) Economic and health effects of increasing coverage of low cost hous…	Byrne, J. A.; Nanotechnology and Integrated BioEngineering Centre, University of Ulster, Newtownabbey BT37 0QB, United Kingdom; email: j.byrne@ulster.ac.uk								1110662X				English	Int. J. Photoenergy	Review	Final	Open Access	Scopus	2-s2.0-79955042868
Di J., Xia J., Li H., Guo S., Dai S.	55844103500;16029905300;57201868281;16202647200;7203008781;	Bismuth oxyhalide layered materials for energy and environmental applications	2017	Nano Energy	41			172	192		137	10.1016/j.nanoen.2017.09.008	https://www.scopus.com/inward/record.uri?eid=2-s2.0-85029811480&doi=10.1016%2fj.nanoen.2017.09.008&partnerID=40&md5=94093816e6e8b279a477b2512029f348	School of Chemistry and Chemical Engineering, Institute for Energy Research, Jiangsu University, 301 Xuefu Road, Zhenjiang, 212013, China; Department of Materials Science and Engineering, College of Engineering, Peking University, Beijing, 100871, China; BIC-ESAT, College of Engineering, Peking University, Beijing, 100871, China; Chemical Sciences Division, Oak Ridge National Laboratory, Oak Ridg…	Di, J., School of Chemistry and Chemical Engineering, Institute for Energy Research, Jiangsu University, 301 Xuefu Road, Zhenjiang, 212013, China; Xia, J., School of Chemistry and Chemical Engineering, Institute for Energy Research, Jiangsu University, 301 Xuefu Road, Zhenjiang, 212013, China, Chemical Sciences Division, Oak Ridge National Laboratory, Oak Ridge, United States; Li, H., School of C…	Photocatalytic solar energy conversion is considered one of the most promising pathways to address the global energy shortage and environmental crisis. Layered bismuth oxyhalides are a new class of photocatalytic materials with a strong light response to boost solar energy conversion due to their appealing energy band structure and unique layered structure. This critical review summarizes recent …	Bismuth oxyhalides; Layered materials; Photocatalytic; Solar energy conversion; Structure tuning	Band structure; Catalysis; Energy conversion; Heterojunctions; Interface states; Nitrogen fixation; Nitrogen removal; Photocatalysis; Solar energy; Bismuth oxyhalides; Environmental applications; Interface engineering; Layered material; Photo-catalytic; Photocatalytic application; Photocatalytic materials; Structure tuning; Bismuth					U.S. Department of Energy, USDOE National Basic Research Program of China (973 Program): 2016YFB0100201 Chemical Sciences, Geosciences, and Biosciences Division, CSGB KYZZ16_0340 National Natural Science Foundation of China, NSFC: 21576123, 21476098, 51671003, 21471069 20150060	This work was financially supported by the National Natural Science Foundation of China (Nos. 21576123 , 21476098 , 21471069 and 51671003 ), the National Key Research and Development Program of China (No. 2016YFB0100201 ), the Doctoral Innovation Fund of Jiangsu Province ( KYZZ16_0340 ) and the International Postdoctoral Exchange Fellowship Program of China Postdoctoral Council (No. 20150060 ). S…		Kubacka, A., Fernandez-García, M., Colon, G., (2012) Chem. Rev., 112, pp. 1555-1614; Cao, S.W., Low, J.X., Yu, J.G., Jaroniec, M., (2015) Adv. Mater., 27, pp. 2150-2176; Xiang, Q.J., Cheng, B., Yu, J.G., (2015) Angew. Chem. Int. Ed., 59, pp. 11350-11366; Lanzafame, P., Centi, G., Perathoner, S., (2014) Chem. Soc. Rev., 43, pp. 7562-7580; Gao, S., Gu, B.C., Jiao, X.C., Sun, Y.F., Zu, X.L., Yang, F…	Xia, J.; School of Chemistry and Chemical Engineering, Institute for Energy Research, Jiangsu University, 301 Xuefu Road, China; email: xjx@ujs.edu.cn			Elsevier Ltd					22112855				English	Nano Energy	Review	Final		Scopus	2-s2.0-85029811480
Li Q., Li Y.W., Wu P., Xie R., Shang J.K.	57219134442;25628175600;7403119538;13605148600;7101847400;	Palladium oxide nanoparticles on nitrogen-doped titanium oxide: Accelerated photocatalytic disinfection and post-illumination catalytic "Memory"	2008	Advanced Materials	20	19		3717	3723		137	10.1002/adma.200800685	https://www.scopus.com/inward/record.uri?eid=2-s2.0-54949119131&doi=10.1002%2fadma.200800685&partnerID=40&md5=76af196b463a9faf4bb84b1725111e12	Department of Materials Science and Engineering, University of Illinois at Urbana-Champaign, Urbana, IL 61801, United States; Praxair, Inc., Tonawanda, NY 14150, United States; Shenyang National Laboratory for Materials Science, Institute of Metal Research, Chinese Academy of Sciences, Shenyang 110016, China	Li, Q., Department of Materials Science and Engineering, University of Illinois at Urbana-Champaign, Urbana, IL 61801, United States; Li, Y.W., Department of Materials Science and Engineering, University of Illinois at Urbana-Champaign, Urbana, IL 61801, United States; Wu, P., Department of Materials Science and Engineering, University of Illinois at Urbana-Champaign, Urbana, IL 61801, United Sta…	A visible light photocatalyst based on palladium oxide nanoparticles dispersed on nitrogen-doped n-TiO2 was reported. The strong anti-microbial effects of TiON/PdO photocatalyst under visible light illumination and their post-illumination activity provided various opportunities such as continuous solar-powered disinfection during daytime and at night, for a wide range of environmental application…		Colloids; Disinfection; Electromagnetic waves; Gelation; Materials properties; Nanoparticles; Nanostructured materials; Nanostructures; Nitrogen; Palladium; Photocatalysis; Sol-gel process; Titanium; Acetyacetonate; Anti-microbial; Catalytic properties; Continuous; Environmental applications; Palladium oxides; Photocatalytic; Sol - gels; Tetramethylammonium hydroxides; Titanium tetraisopropoxide;…								Fujishima, A., Honda, K., (1972) Nature, 238, p. 37; Bolton, J.R., (1996) Sol. Energy, 57, p. 37; Akikusa, J., Khan, S.U.M., (1998) J. Electrochem. Soc, 145, p. 89; Khaselev, O., Turner, J.A., (1998) Science, 280, p. 425; O'Regan, B., Grätzel, M., (1991) Nature, 353, p. 737; Fox, M.A., Dulay, M.T., (1993) Chem. Rev, 93, p. 341; Huffman, M.R., Martin, S.T., Choi, W., (1995) Chem. Rev, 95, p. 69; F…	Li, Q.; Department of Materials Science and Engineering, University of Illinois at Urbana-Champaign, Urbana, IL 61801, United States								09359648		ADVME		English	Adv Mater	Article	Final		Scopus	2-s2.0-54949119131
Gumy D., Rincon A.G., Hajdu R., Pulgarin C.	12244615700;57213742084;57018979200;7003738234;	Solar photocatalysis for detoxification and disinfection of water: Different types of suspended and fixed TiO2 catalysts study	2006	Solar Energy	80	10		1376	1381		130	10.1016/j.solener.2005.04.026	https://www.scopus.com/inward/record.uri?eid=2-s2.0-33748978398&doi=10.1016%2fj.solener.2005.04.026&partnerID=40&md5=c632ae41efd191ef637278f756ca6161	Environmental Science and Technology Institute, Laboratory for Environmental Biotechnology (LBE), Department of Rural Engineering, CH-1015 Lausanne, Switzerland	Gumy, D., Environmental Science and Technology Institute, Laboratory for Environmental Biotechnology (LBE), Department of Rural Engineering, CH-1015 Lausanne, Switzerland; Rincon, A.G., Environmental Science and Technology Institute, Laboratory for Environmental Biotechnology (LBE), Department of Rural Engineering, CH-1015 Lausanne, Switzerland; Hajdu, R., Environmental Science and Technology Ins…	Photocatalysis by titanium dioxide (TiO2), operational in the UV-A domain with a potential use of solar radiation, could be an alternative to conventional water detoxification and disinfection technologies. However, employing the photocatalyst as a suspension or slurry makes the scaling-up of the process difficult, as the TiO2 has to be removed from the decontaminated water to be reused several t…	Escherichia coli; Gallic acid; Photocatalysis; Solar water disinfection and detoxification; TiO2	Catalysts; Detoxification; Disinfection; Escherichia coli; Photocatalysis; Reaction kinetics; Suspensions (fluids); Titanium dioxide; Degradation kinetics; Gallic acid; Inactivation efficiency; Solar water disinfection; Water treatment; Catalysts; Detoxification; Disinfection; Escherichia coli; Photocatalysis; Reaction kinetics; Suspensions (fluids); Titanium dioxide; Water treatment; catalysis; …					Office Fédéral de l'Education et de la Science, OFES: ICA4-CT.2002-10001, 02.0316, ICA3-CT-2002-10016, 02.0030	The authors wish to thank the OFES for its financial assistance (Projects Nos. 02.0030 and 02.0316 within the SOLWATER and AQUACAT Contract Nos. ICA4-CT.2002-10001 and ICA3-CT-2002-10016 of the European Community) and Ahlstrom Research & services for supplying photocatalytic nonwoven webs. Our special thanks to Environnement-EPFL-Colombie cooperation program supported by VPRI-cooperation in EPFL.		Blake, D., Maness, P., Huang, Z., Wolfrum, E., Huang, J., Application of the photocatalytic chemistry of titanium dioxide to disinfection and the killing of cancer cells (1999) Sep. Purif. Methods, 28, pp. 1-50; Block, S.S., Goswami, D.Y., Chemically enhanced sunlight for killing bacteria (1997) J. Sol. Energy Eng., 119, pp. 85-91; Guillard, C., Lachheb, H., Houas, A., Ksibi, M., Elaloui, E., Her…	Pulgarin, C.; Environmental Science and Technology Institute, Laboratory for Environmental Biotechnology (LBE), Department of Rural Engineering, CH-1015 Lausanne, Switzerland; email: cesar.pulgarin@epfl.ch								0038092X		SRENA		English	Sol. Energy	Article	Final		Scopus	2-s2.0-33748978398
Giannakis S., Polo López M.I., Spuhler D., Sánchez Pérez J.A., Fernández Ibáñez P., Pulgarin C.	55935026600;26032688800;35590701500;57195586656;56108455200;7003738234;	Solar disinfection is an augmentable, in situ-generated photo-Fenton reaction—Part 1: A review of the mechanisms and the fundamental aspects of the process	2016	Applied Catalysis B: Environmental	199			199	223		129	10.1016/j.apcatb.2016.06.009	https://www.scopus.com/inward/record.uri?eid=2-s2.0-84975789832&doi=10.1016%2fj.apcatb.2016.06.009&partnerID=40&md5=35bca5c3e77f7fc5b5b927c239a5ba91	SB, ISIC, Group of Advanced Oxidation Processes, Ecole Polytechnique Fédérale de Lausanne (EPFL), Station 6, Lausanne, 1015, Switzerland; Plataforma Solar de Almería – CIEMAT, P.O. Box 22, Tabernas, Almería, 04200, Spain; CIESOL, Joint Centre of the University of Almería-CIEMAT, Almería, 04120, Spain	Giannakis, S., SB, ISIC, Group of Advanced Oxidation Processes, Ecole Polytechnique Fédérale de Lausanne (EPFL), Station 6, Lausanne, 1015, Switzerland; Polo López, M.I., Plataforma Solar de Almería – CIEMAT, P.O. Box 22, Tabernas, Almería, 04200, Spain, CIESOL, Joint Centre of the University of Almería-CIEMAT, Almería, 04120, Spain; Spuhler, D., SB, ISIC, Group of Advanced Oxidation Processes, E…	The present manuscript is a conceptual review concerning the photo-Fenton reaction at near-neutral pH, used for bacterial inactivation. In this first Part, an overview of the mechanisms involved, as well as the fundamental concepts governing the near-neutral photo-Fenton reaction are critically assessed. The two constituents of the process, namely solar light and the Fenton reagents, are dissocia…	Light-bacteria interaction; Near-neutral photo-Fenton; Photo-biology; Photo-chemistry; Photocatalytic mechanisms; Solar disinfection	Bacteria; Biology; Disinfection; Image processing; pH effects; Bacterial inactivation; Fundamental concepts; Inactivation mechanisms; Natural environments; Photo-catalytic; Photo-Fenton; Photo-Fenton reactions; Solar disinfection; Oxidation					146919 Direktion für Entwicklung und Zusammenarbeit, SDC European Regional Development Fund, FEDER: GA 688928 CTQ2014-54563-C3, CTQ2013-46398-R	The authors wish to thank the Swiss Agency for Development and Cooperation (SDC) and the Swiss National Foundation for the Research for Development (r4d) Grant, for the funding through the project “Treatment of the hospital wastewaters in Côte d'Ivoire and in Colombia by advanced oxidation processes” (Project No. 146919), the Ministry for Economy and Competitiveness (Spanish Government) CTQ2013-4…		Barbusiński, K., (2009) Chem. Dydakt. Ekol. Metrol., 1, pp. 111-112; Fenton, H., (1894) J. Chem. Soc. Trans., 65, pp. 899-910; Goldstein, S., Meyerstein, D., Czapski, G., (1993) Free Radical Biol. Med., 15, pp. 435-445; Masarwa, M., Cohen, H., Meyerstein, D., Hickman, D.L., Bakac, A., Espenson, J.H., (1988) J. Am. Chem. Soc., 110, pp. 4293-4297; Wardman, P., Candeias, L.P., (1996) Radiat. Res., 1…	Pulgarin, C.; SB, ISIC, Group of Advanced Oxidation Processes, Ecole Polytechnique Fédérale de Lausanne (EPFL), Station 6, Switzerland; email: cesar.pulgarin@epfl.ch			Elsevier B.V.					09263373		ACBEE		English	Appl. Catal. B Environ.	Review	Final		Scopus	2-s2.0-84975789832
Rincón A.-G., Pulgarin C.	57213742084;7003738234;	Field solar E. coli inactivation in the absence and presence of TiO 2: Is UV solar dose an appropriate parameter for standardization of water solar disinfection?	2004	Solar Energy	77	5		635	648		129	10.1016/j.solener.2004.08.002	https://www.scopus.com/inward/record.uri?eid=2-s2.0-6044238111&doi=10.1016%2fj.solener.2004.08.002&partnerID=40&md5=5b329e5fbf58c46abe2aac19f0d051c7	Department of Civil Engineering, Environ. Sci. and Technol. Institute, Swiss Fed. Institute of Technology, CH-1015 Lausanne, Switzerland	Rincón, A.-G., Department of Civil Engineering, Environ. Sci. and Technol. Institute, Swiss Fed. Institute of Technology, CH-1015 Lausanne, Switzerland; Pulgarin, C., Department of Civil Engineering, Environ. Sci. and Technol. Institute, Swiss Fed. Institute of Technology, CH-1015 Lausanne, Switzerland	Evaluation of solar treatment in the absence and presence of TiO 2 has been made to assess its effectiveness in reducing bacterial load with respect to drinking water standards. Field experiments under direct solar radiation were carried out using a compound parabolic collector (CPC) placed at the Swiss Federal Institute of Technology (EPFL), Lausanne, Switzerland. Water contaminated with E, coli…	Culturability; Escherichia coli; Heterogeneous photocatalysis; Solar disinfection; TiO2	Bacteria; Contamination; Potable water; Spectrum analysis; Standards; Titanium dioxide; Ultraviolet radiation; Bacterial decay; Bacterial recovery; Drinking water standards; E. coli inactivation; Escherichia coli; disinfection; drinking water; solar power; standardization; water treatment					02.0316, ICA4-CT-2002-10001, ICA3-CT-2002-10016, 02.0030	We are pleased to thank the Swiss Academy of Engineering Sciences (SATW) for the doctoral grant of the first author. We especially thank to Emmanuel Poget, Florian Golay and Christian Marin for their collaboration in the experiments with the CPC reactor. We thank Dr. Maricel Marin for their help in the manuscript corrections of our recent publications. The authors thank to OFES No 02.0030 within …		Acra, A., Jurdi, M., Mu'allem, H., Karahagopian, Y., Raffoul, Z., Water disinfection by solar radiation (1990) Assessment and Application, , International Development Research Centre (IDRC, Canada), Ottawa, Ont., Canada; Bahnemann, D., Cunningham, J., Fox, M.A., Pelizzetti, E., Pichat, P., Serpone, N., (1994) Photocatalytic Treatment of Waters, , Lewis Publishers, Boca Raton, FL; Blake, D.M., Man…	Pulgarin, C.; Department of Civil Engineering, Environ. Sci. and Technol. Institute, Swiss Fed. Institute of Technology, CH-1015 Lausanne, Switzerland; email: cesar.pulgarin@epfl.ch								0038092X		SRENA		English	Sol. Energy	Article	Final		Scopus	2-s2.0-6044238111
Rizzo L., Sannino D., Vaiano V., Sacco O., Scarpa A., Pietrogiacomi D.	9044416100;6603375615;8432129900;55502359200;57197162630;6603381365;	Effect of solar simulated N-doped TiO2 photocatalysis on the inactivation and antibiotic resistance of an E. coli strain in biologically treated urban wastewater	2014	Applied Catalysis B: Environmental	144			369	378		128	10.1016/j.apcatb.2013.07.033	https://www.scopus.com/inward/record.uri?eid=2-s2.0-84881620772&doi=10.1016%2fj.apcatb.2013.07.033&partnerID=40&md5=fbbcb60d3ce0dc512590635c83207792	Department of Civil Engineering, University of Salerno, via Giovanni Paolo II, 1-84084 Fisciano, SA, Italy; Department of Industial Engineering, University of Salerno, via Giovanni Paolo II, 84084 Fisciano, SA, Italy; Department of Chemistry, University la Sapienza of Rome, piazzale Aldo Moro 5, 00185 Roma, Italy	Rizzo, L., Department of Civil Engineering, University of Salerno, via Giovanni Paolo II, 1-84084 Fisciano, SA, Italy; Sannino, D., Department of Industial Engineering, University of Salerno, via Giovanni Paolo II, 84084 Fisciano, SA, Italy; Vaiano, V., Department of Industial Engineering, University of Salerno, via Giovanni Paolo II, 84084 Fisciano, SA, Italy; Sacco, O., Department of Industial …	The effect of N-doped TiO2 (NDT) photocatalysis on the inactivation of an antibiotic resistant Escherichia coli strain selected from a biologically treated urban wastewater effluent was investigated. NDT was prepared by sol-gel method and characterized by thermogravimetric analysis, X-ray diffraction, FTIR and Laser Raman spectra and UV-visible reflectance spectra. XRD analysis revealed that anat…	Advanced oxidation processes; Antibiotic resistant bacteria; Catalyst doping; Solar photocatalysis; Wastewater disinfection	Antibiotics; Doping (additives); Effluents; Escherichia coli; Fourier transform infrared spectroscopy; Irradiation; Photocatalysis; Reflection; Sol-gel process; Sol-gels; Thermogravimetric analysis; Titanium dioxide; Wastewater treatment; Advanced Oxidation Processes; Antibiotic resistance; Antibiotic-resistant bacteria; Antibiotic-resistant escherichia coli; Photocatalyst loading; Photocatalytic…					Università degli Studi di Salerno, UNISA European Cooperation in Science and Technology, COST	Luigi Rizzo and Diana Sannino wish to thank University of Salerno for funding the projects “Trattamento avanzato di acque reflue urbane mediante fotocatalisi: effetto sui batteri resistenti agli antibiotici.” and “Processi catalitici innovativi per la depurazione ambientale” (Ex 60%, anno 2012), respectively. Moreover, Luigi Rizzo wishes to thank COST for the support by the Action “TD0803: Detect…		Schwartz, T., Kohnen, W., Jansen, B., Obst, U., (2003) FEMS Microbiology Ecology, 43, pp. 325-335; Michael, I., Rizzo, L., McArdell, C.S., Manaia, C.M., Merlin, C., Schwartz, T., Dagot, C., Fatta-Kassinos, D., (2013) Water Research, 47, pp. 957-995; Rizzo, L., Manaia, C., Merlin, C., Schwartz, T., Dagot, C., Ploy, M.C., Michael, I., Fatta-Kassinos, D., (2013) Science of the Total Environment, 447…	Rizzo, L.; Department of Civil Engineering, University of Salerno, via Giovanni Paolo II, 1-84084 Fisciano, SA, Italy; email: l.rizzo@unisa.it			Elsevier B.V.					09263373		ACBEE		English	Appl. Catal. B Environ.	Article	Final		Scopus	2-s2.0-84881620772
Zeng X., Wang Z., Wang G., Gengenbach T.R., McCarthy D.T., Deletic A., Yu J., Zhang X.	56670628300;56450738600;55694491900;7003694761;56212123900;6602509848;8922262400;10540976100;	Highly dispersed TiO2 nanocrystals and WO3 nanorods on reduced graphene oxide: Z-scheme photocatalysis system for accelerated photocatalytic water disinfection	2017	Applied Catalysis B: Environmental	218			163	173		126	10.1016/j.apcatb.2017.06.055	https://www.scopus.com/inward/record.uri?eid=2-s2.0-85021086744&doi=10.1016%2fj.apcatb.2017.06.055&partnerID=40&md5=06bee81c7a26e3221d7eb6ea9bc00a01	Department of Chemical Engineering, Monash University, Clayton, VIC 3800, Australia; CSIRO Manufacturing, Bayview Avenue, Clayton, VIC 3168, Australia; Environmental and Public Health Microbiology Laboratory (EPHM Lab), Monash Infrastructure Research Institute, Department of Civil Engineering, Monash University, Clayton, VIC 3800, Australia; State Key Laboratory of Advanced Technology for Materia…	Zeng, X., Department of Chemical Engineering, Monash University, Clayton, VIC 3800, Australia; Wang, Z., Department of Chemical Engineering, Monash University, Clayton, VIC 3800, Australia; Wang, G., Department of Chemical Engineering, Monash University, Clayton, VIC 3800, Australia; Gengenbach, T.R., CSIRO Manufacturing, Bayview Avenue, Clayton, VIC 3168, Australia; McCarthy, D.T., Environmental…	Coupling TiO2 with WO3 to develop photocatalytic heterojunctions is one of the most widely used strategies to realize their superior photoactivity. However, the interfacial charge transfer in these heterojunctions is not efficient to achieve an optimized activity. For the first time, the present study reports a facile hydrolysis-hydrothermal approach, whereby ultradispersed TiO2 nanocrystals and …	Disinfection; Reduced graphene oxide; TiO2; WO3; Z-scheme photocatalyst	Disinfection; Heterojunctions; Hydrolysis; Nanocrystals; Nanorods; Photocatalysts; Photoelectron spectroscopy; Photoluminescence; Redox reactions; Surface reactions; Transmission electron microscopy; X ray diffraction; X ray photoelectron spectroscopy; Diffuse reflectance spectroscopy; Electrochemical characterizations; Environmental applications; Interfacial charge transfer; Photoluminescence sp…								Organization, W.H., Emerging Issues in Water and Infectious Disease (2003), World Health Organization Geneva; Schwarzenbach, R.P., Escher, B.I., Fenner, K., Hofstetter, T.B., Johnson, C.A., Von Gunten, U., Wehrli, B., (2006) Science, 313, pp. 1072-1077; Li, Q., Mahendra, S., Lyon, D.Y., Brunet, L., Liga, M.V., Li, D., Alvarez, P.J., (2008) Water Res., 42, pp. 4591-4602; Sedlak, D.L., von Gunten, …	Zhang, X.; Department of Chemical Engineering, Monash UniversityAustralia; email: xiwang.zhang@monash.edu			Elsevier B.V.					09263373		ACBEE		English	Appl. Catal. B Environ.	Article	Final		Scopus	2-s2.0-85021086744
Dong P., Hou G., Xi X., Shao R., Dong F.	36676364900;7102306128;56252389800;35303586500;35315446400;	WO3-based photocatalysts: morphology control, activity enhancement and multifunctional applications	2017	Environmental Science: Nano	4	3		539	557		126	10.1039/c6en00478d	https://www.scopus.com/inward/record.uri?eid=2-s2.0-85015634429&doi=10.1039%2fc6en00478d&partnerID=40&md5=0021ce6083c6de2a6fd5d543dee96445	Key Laboratory for Advanced Technology in Environmental Protection of Jiangsu Province, Yancheng Institute of Technology, Yancheng, 224051, China; Jiangsu Collaborative Innovation Center for Ecological Building Materials and Environmental Protection Equipments, Yancheng Institute of Technology, Yancheng, 224051, China; Chongqing Key Laboratory of Catalysis and Functional Organic Molecules, Colleg…	Dong, P., Key Laboratory for Advanced Technology in Environmental Protection of Jiangsu Province, Yancheng Institute of Technology, Yancheng, 224051, China; Hou, G., Key Laboratory for Advanced Technology in Environmental Protection of Jiangsu Province, Yancheng Institute of Technology, Yancheng, 224051, China; Xi, X., Jiangsu Collaborative Innovation Center for Ecological Building Materials and …	WO3, a visible-light responsive photocatalyst, absorbs light up to 480 nm with several intriguing advantages such as low cost, harmlessness, and stability in acidic and oxidative conditions. In this review, the relationship between the morphology control and the photocatalytic activity of WO3 is analyzed in detail. In particular, the WO3 exposed {002}-dominant facet with high-surface-energy gener…							2016YFC0209202 Natural Science Research of Jiangsu Higher Education Institutions of China: 14KJB150025 GX2015102, CP201502 CXTDG201602014 Jilin Province Key R&D Plan Project: 2016YFC0204702 China Postdoctoral Science Foundation: 2014M561622 National Natural Science Foundation of China, NSFC: 21403184, 51478070	This work is financially supported by the National Natural Science Foundation of China (Grant No. 21403184, 51478070), the National Key R&D project (2016YFC0204702), the Innovative Research Team of Chongqing (CXTDG201602014), the Natural Science Foundation of the Jiangsu Higher Education Institutions of China (Grant No. 14KJB150025), China Postdoctoral Science Foundation (No. 2014M561622), Jiangs…		Nakata, K., Fujishima, A., (2012) J. Photochem. Photobiol., C, 13, pp. 169-189; Fujishima, A., Zhang, X., Tryk, D.A., (2008) Surf. Sci. Rep., 63, pp. 515-582; Janáky, C., Rajeshwar, K., De Tacconi, N., Chanmanee, W., Huda, M., (2013) Catal. Today, 199, pp. 53-64; Butler, M.A., Nasby, R.D., Quinn, R.K., (1976) Solid State Commun., 19, pp. 1011-1014; Szilágyi, I.M., Fórizs, B., Rosseler, O., Szeged…	Shao, R.; Jiangsu Collaborative Innovation Center for Ecological Building Materials and Environmental Protection Equipments, Yancheng Institute of TechnologyChina; email: sr@ycit.cn			Royal Society of Chemistry					20518153				English	Environ. Sci. Nano	Article	Final		Scopus	2-s2.0-85015634429
Joyce T.M., McGuigan K.G., Elmore-Meegan M., Conroy R.M.	7103092596;7005983425;6603377640;7101653952;	Inactivation of fecal bacteria in drinking water by solar heating	1996	Applied and Environmental Microbiology	62	2		399	402		126	10.1128/aem.62.2.399-402.1996	https://www.scopus.com/inward/record.uri?eid=2-s2.0-0030028106&doi=10.1128%2faem.62.2.399-402.1996&partnerID=40&md5=2c2a33ba10135aa4f96e371e68249a7b	Dept. of Intl. Hlth. and Trop. Med., Royal College of Surgeons in Ireland, Dublin 2, Ireland; Department of Physics, Royal College of Surgeons in Ireland, Dublin 2, Ireland; Intl. Comm. Relief Suffering S., Ngong, Kenya; Department of Epidemiology, Royal College of Surgeons in Ireland, Dublin 2, Ireland; Department of Physics, Royal College of Surgeons in Ireland, St Stephens Green, Dublin 2, Ire…	Joyce, T.M., Dept. of Intl. Hlth. and Trop. Med., Royal College of Surgeons in Ireland, Dublin 2, Ireland; McGuigan, K.G., Department of Physics, Royal College of Surgeons in Ireland, Dublin 2, Ireland, Department of Physics, Royal College of Surgeons in Ireland, St Stephens Green, Dublin 2, Ireland; Elmore-Meegan, M., Intl. Comm. Relief Suffering S., Ngong, Kenya; Conroy, R.M., Department of Epi…	We report simulations of the thermal effect of strung equatorial sunshine on water samples contaminated with high populations of fecal coliforms. Water samples, heavily contaminated with a wild-type strain of Escherichia coli (starting population = 20 x 105 CFU/ml), are heated to those temperatures recorded for 2-liter samples stored in transparent plastic bottles and exposed to full Kenyan sunsh…		drinking water; article; controlled study; disinfection; Escherichia coli; feces microflora; heating; Kenya; nonhuman; simulation; sun; water contamination; water sampling								Acra, A., Jurdi, M., Mu'allem, H., Karahagopian, Y., Raffoul, Z., (1990) Water Disinfection by Solar Radiation, , IDRC-TS66e International Development Research Centre, Ottawa, Canada; Acra, A., Karahagopian, Y., Raffoul, Z., Dajani, R., Disinfection of oral rehydration solutions by sunlight (1980) Lancet, 2, pp. 1257-1258. , Letter; Ciochetti, D.A., Metcalf, R.H., Pasteurization of naturally cont…	McGuigan, K.G.; Department of Physics, Royal College of Surgeons in Ireland, St. Stephens Green, Dublin 2, Ireland			American Society for Microbiology					00992240		AEMID	8593045	English	APPL. ENVIRON. MICROBIOL.	Article	Final	Open Access	Scopus	2-s2.0-0030028106
Jia Y., Zhan S., Ma S., Zhou Q.	56531185100;24082008900;56531127600;57198674484;	Fabrication of TiO2-Bi2WO6 Binanosheet for Enhanced Solar Photocatalytic Disinfection of E. coli: Insights on the Mechanism	2016	ACS Applied Materials and Interfaces	8	11		6841	6851		124	10.1021/acsami.6b00004	https://www.scopus.com/inward/record.uri?eid=2-s2.0-84962127938&doi=10.1021%2facsami.6b00004&partnerID=40&md5=b24f79f2788686d1b8f3da7e6888645c	Key Laboratory of Pollution Processes and Environmental Criteria, Ministry of Education, College of Environmental Science and Engineering, Nankai University, Tianjin, 300071, China	Jia, Y., Key Laboratory of Pollution Processes and Environmental Criteria, Ministry of Education, College of Environmental Science and Engineering, Nankai University, Tianjin, 300071, China; Zhan, S., Key Laboratory of Pollution Processes and Environmental Criteria, Ministry of Education, College of Environmental Science and Engineering, Nankai University, Tianjin, 300071, China; Ma, S., Key Labo…	TiO2-Bi2WO6 binanosheet (TBWO), synthesized by a facile two-step hydrothermal method, was used as an effective visible-light-driven photocatalyst for the inactivation of E. coli and was characterized by TEM, SEM, XRD, FTIR, XPS, and BET. A series of TBWOs with different doping ratios of TiO2 loading from 10 to 55 wt % were synthesized. Among all of the TBWOs, 40% TBWO exhibited the best bacteria …	Bi2WO6; binanosheet; leakage of cell contents; photocatalytic disinfection; TiO2	Bacteria; Bins; Disinfection; Electron spin resonance spectroscopy; Escherichia coli; Free radicals; Light; Magnetic moments; Antibacterial mechanisms; binanosheet; Disinfection efficiency; Photocatalytic disinfections; Photoelectrochemical technique; Photogenerated carriers; Two-step hydrothermal method; Visible light driven photocatalysts; Titanium dioxide; nanomaterial; titanium; titanium diox…		titanium, 7440-32-6; titanium dioxide, 1317-70-0, 1317-80-2, 13463-67-7, 51745-87-0; Titanium; titanium dioxide			Natural Science Foundation of Tianjin City: 15JCZDJC41200, 15JCYBJC48400 IRT 13024 National Natural Science Foundation of China, NSFC: 21377061, U1133006, 31170473	This work was financially supported by the National Natural Science Foundation of China as general projects (21377061 and 31170473), a joint Guangdong project (U1133006), the "MOE Innovative Research Team in University (IRT 13024)", and the Natural Science Foundation of Tianjin (Grant No. 15JCYBJC48400 and 15JCZDJC41200).		Manna, J., Goswami, S., Shilpa, N., Sahu, N., Rana, R.K., Biomimetic Method to Assemble Nanostructured Ag@ZnO on Cotton Fabrics: Application as Self-Cleaning Flexible Materials with Visible-Light Photocatalysis and Antibacterial Activities (2015) ACS Appl. Mater. Interfaces, 7, pp. 8076-8082; Zeng, X., McCarthy, D.T., Deletic, A., Zhang, X., Silver/Reduced Graphene Oxide Hydrogel as Novel Bacteri…	Zhan, S.; Key Laboratory of Pollution Processes and Environmental Criteria, Ministry of Education, College of Environmental Science and Engineering, Nankai UniversityChina; email: sihuizhan@nankai.edu.cn			American Chemical Society					19448244			26910210	English	ACS Appl. Mater. Interfaces	Article	Final		Scopus	2-s2.0-84962127938
Matsunaga T., Okochi M.	7401741713;7003966932;	TiO2-Mediated Photochemical Disinfection of Escherichia coli Using Optical Fibers	1995	Environmental Science and Technology	29	2		501	505		124	10.1021/es00002a028	https://www.scopus.com/inward/record.uri?eid=2-s2.0-0029239841&doi=10.1021%2fes00002a028&partnerID=40&md5=056efecc7579dd3d33330313752f5d94	Department of Biotechnology, Tokyo University of Agriculture and Technology, Koganei, Tokyo 184, Japan	Matsunaga, T., Department of Biotechnology, Tokyo University of Agriculture and Technology, Koganei, Tokyo 184, Japan; Okochi, M., Department of Biotechnology, Tokyo University of Agriculture and Technology, Koganei, Tokyo 184, Japan	We have constructed a system for photochemical disinfection of bacteria using a suspension of titanium dioxide and diffuse-light emitting optical fibers (DLEOFs). Disinfection of bacteria at high Ti02 concentrations was light-limited when conventional optical fibers were used to supply light to the cell suspension. However, when using DLEOFs that emit light laterally from their surface, light dis…		Escherichia coli; Escherichia coli; Melitaea cinxia; Biotechnology; Disinfection; Environmental engineering; Optical fibers; Photochemical reactions; Semiconductor materials; Solar energy; Suspensions (fluids); Titanium dioxide; Water treatment; Diffuse light emitting optical fibers; Escherichia coli; Illumination time; Light intensity; Photodisinfection; Semiconductor suspensions; Bacteria; tita…		titanium dioxide, 1317-70-0, 1317-80-2, 13463-67-7, 51745-87-0						Fujishima, A., Honda, K., (1972) Nature (London), 238, pp. 37-38; Kraeutler, B., Bard, A.J., (1978) J. Am. Chem. Soc., 100, pp. 2239-2240; Frank, S.N., Bard, A.J., (1977) J. Phys. Chem., 81, pp. 1484-1488; Frank, S.N., Bard, A.J., (1977) J. Am. Chem. Soc., 99, pp. 303-304; Kawai, T., Sakata, T., (1980) Nature (London), 286, pp. 474-476; Schrauzer, G.N., Guth, T.D., (1977) J. Am. Chem. Soc., 99, p…	Matsunaga, T.; Department of Biotechnology, Tokyo University of Agriculture and Technology, Koganei, Tokyo 184, Japan								0013936X				English	Environ. Sci. Technol.	Article	Final		Scopus	2-s2.0-0029239841
Rincón A.-G., Pulgarin C.	57213742084;7003738234;	Comparative evaluation of Fe3+ and TiO2 photoassisted processes in solar photocatalytic disinfection of water	2006	Applied Catalysis B: Environmental	63	3-4		222	231		123	10.1016/j.apcatb.2005.10.009	https://www.scopus.com/inward/record.uri?eid=2-s2.0-33344463070&doi=10.1016%2fj.apcatb.2005.10.009&partnerID=40&md5=9bfc2ff8360811c3581787209715c5d1	Ecole Polytechnique Fédérale de Lausanne (EPFL), Institute of Chemical Science and Engineering, GGEC, CH-1015 Lausanne, Switzerland	Rincón, A.-G., Ecole Polytechnique Fédérale de Lausanne (EPFL), Institute of Chemical Science and Engineering, GGEC, CH-1015 Lausanne, Switzerland; Pulgarin, C., Ecole Polytechnique Fédérale de Lausanne (EPFL), Institute of Chemical Science and Engineering, GGEC, CH-1015 Lausanne, Switzerland	A lost of culturability of bacteria Escherichia coli K12 was observed after exposition to a solar simulator (UV-vis) in a laboratory batch photoreactor. The bacterial inactivation reactions have been carried out using titanium dioxide (TiO2) P25 Degussa and FeCl3 as catalysts. At the starting of the treatment, the suspensions were at their "natural" pH. An increase in the efficiency in the water …	E. coli K12; EDT24; Iron photoassisted reaction; Photo-Fenton; Photocatalysis; Solar water disinfection; TiO2; Water disinfection	Catalysts; Chemical reactors; Escherichia coli; Iron; Photochemical reactions; Suspensions (fluids); Titanium dioxide; Water treatment; E. coli K12; EDT24; Iron photoassisted reaction; Photo-Fenton; Solar water disinfection; Water disinfection; Disinfection; Bacteria (microorganisms); Escherichia coli						We are pleased to thank the Social service of EPFL for the doctoral grant of A.G. Rincón. C. Pulgarin is deeply grateful to his children Adrian, Leandra and Mara for their continuous support. A.G. Rincón thanks to Rosalía, Maria-Helena and Ramiro Rincón for their continuous support. The authors wish to thank to: OFES no. 02.0030 within the SOLWATER research program ICA4-CT-20002-10001 of the Euro…		R.J. Bull, F.C. Kopfler, American Water Works Association Research Fundation, Denver, CO, 1991; Cooper, W.J., Cadavid, E., Nickelsen, M.G., Lin, K.J., Kurucz, C.N., Waite, T.D., (1993) J. Am. Water Work Assn., 85, p. 106; Hand, D.W., Perram, D.L., Crittenden, J.C., (1995) J. Am. Water Work Assn., 87, p. 84; Hoffmann, M.R., Martin, S.T., Choi, W.Y., Bahnemann, D.W., (1995) Chem. Rev., 95, p. 69; H…	Pulgarin, C.; Ecole Polytechnique Fédérale de Lausanne (EPFL), Institute of Chemical Science and Engineering, GGEC, CH-1015 Lausanne, Switzerland; email: cesar.pulgarin@epfl.ch								09263373		ACBEE		English	Appl. Catal. B Environ.	Article	Final		Scopus	2-s2.0-33344463070
Wang W., Li G., Xia D., An T., Zhao H., Wong P.K.	56312729100;7407051300;35559946800;7004832388;57203431238;26666389600;	Photocatalytic nanomaterials for solar-driven bacterial inactivation: recent progress and challenges	2017	Environmental Science: Nano	4	4		782	799		122	10.1039/C7EN00063D	https://www.scopus.com/inward/record.uri?eid=2-s2.0-85017571639&doi=10.1039%2fC7EN00063D&partnerID=40&md5=59dec9c299d49b59a06e1a4ec3f53607	Institute of Environmental Health and Pollution Control, School of Environmental Science and Engineering, Guangdong University of Technology, Guangzhou, 510006, China; School of Life Sciences, Chinese University of Hong Kong, Shatin, NT, Hong Kong; Centre for Clean Environment and Energy, Griffith School of Environment, Gold Coast Campus, Griffith UniversityQueensland 4222, Australia	Wang, W., Institute of Environmental Health and Pollution Control, School of Environmental Science and Engineering, Guangdong University of Technology, Guangzhou, 510006, China; Li, G., Institute of Environmental Health and Pollution Control, School of Environmental Science and Engineering, Guangdong University of Technology, Guangzhou, 510006, China; Xia, D., Institute of Environmental Health an…	Nanostructured photocatalysts have attracted ever-growing research attention in the application of solar energy for water disinfection. Over the past few decades, various photocatalytic nanomaterials have shown superior bacterial inactivation activity to their bulk counterparts, due to their enhanced interfacial charge separation and large surface area providing more active sites. This review pre…							GRF14100115 National Natural Science Foundation of China, NSFC: 41573086, 21607028, 41425015	This work was supported by the National Natural Science Foundation of China (No. 21607028, 41425015 and 41573086) and the Research Grant Council of Hong Kong SAR Government (GRF14100115).		Montgomery, M.A., Elimelech, M., (2007) Environ. Sci. Technol., 41, pp. 17-24; World Health Organization, (2003) Emerging Issues in Water and Infectious Disease, 1-22. , Geneva; Tsydenova, O., Batoev, V., Batoeva, A., (2015) Int. J. Environ. Res. Public Health, 12, pp. 9542-9561; Byrne, J.A., Dunlop, P.S.M., Hamilton, J.W.J., Fernandez-Ibanez, P., Polo-Lopez, I., Sharma, P.K., Vennard, A.S.M., (2…	An, T.; Institute of Environmental Health and Pollution Control, School of Environmental Science and Engineering, Guangdong University of TechnologyChina; email: antc99@gdut.edu.cn			Royal Society of Chemistry					20518153				English	Environ. Sci. Nano	Review	Final		Scopus	2-s2.0-85017571639
Helmreich B., Horn H.	6603109791;7102522597;	Opportunities in rainwater harvesting	2009	Desalination	248	1-3		118	124		122	10.1016/j.desal.2008.05.046	https://www.scopus.com/inward/record.uri?eid=2-s2.0-70349482145&doi=10.1016%2fj.desal.2008.05.046&partnerID=40&md5=c913875bad8313c4dd74343b59af9c9b	Institute of Water Quality Control, Technische Universität München, Am Coulombwall, 85748 Garching, Germany	Helmreich, B., Institute of Water Quality Control, Technische Universität München, Am Coulombwall, 85748 Garching, Germany; Horn, H., Institute of Water Quality Control, Technische Universität München, Am Coulombwall, 85748 Garching, Germany	Water scarcity is a major problem in many developing countries. Depending on precipitation intensity rainwater constitutes a potential source of drinking water. In addition, its proper management could reduce water and food crisis in some of these regions. Rainwater harvesting (RWH) is a technology where surface runoff is effectively collected during yielding rain periods. In order to support suc…	Membrane filtration; Rainfed agriculture; Rainwater harvesting; Rainwater treatment; Sand filtration; Solar energy	Membrane filtration; Rainfed agriculture; Rainwater harvesting; Rainwater treatment; Sand filtration; Developing countries; Harvesting; Porous materials; Potable water; Solar energy; Solar radiation; Water recycling; Water supply; Water supply systems; Microfiltration; developing world; disinfection; drinking water; filtration; membrane; rainfed agriculture; rainwater; solar power; water supply; …								Official, , www.unesco.org, United Nations Educational Scientific and Cultural Organisation, Homepage 2008; Ngigi, S.N., What is the limit of up-scaling rainwater harvesting in a river basin? (2003) Phys. Chem. Earth, 28, pp. 943-956; Bruins, H.J., Evenari, M., Nessler, U., Rainwater harvesting agriculture for food production at aride zones: the challenge of the African famine (1986) Appl. Geogra…	Helmreich, B.; Institute of Water Quality Control, Technische Universität München, Am Coulombwall, 85748 Garching, Germany; email: b.helmreich@bv.tum.de								00119164		DSLNA		English	Desalination	Article	Final		Scopus	2-s2.0-70349482145
Keane D.A., McGuigan K.G., Ibáñez P.F., Polo-López M.I., Byrne J.A., Dunlop P.S.M., O'Shea K., Dionysiou D.D., Pillai S.C.	7102782129;7005983425;56108455200;26032688800;56773303300;7005406519;7004646478;7003637412;57194672455;	Solar photocatalysis for water disinfection: Materials and reactor design	2014	Catalysis Science and Technology	4	5		1211	1226		120	10.1039/c4cy00006d	https://www.scopus.com/inward/record.uri?eid=2-s2.0-84897991884&doi=10.1039%2fc4cy00006d&partnerID=40&md5=fad3f18bb09cab543cb2c38f5f0a64d0	Chemistry Department, Environmental Research Institute, University College Cork, Cork, Ireland; Department of Physiology and Medical Physics, Royal College of Surgeons in Ireland, 123 St Stephens Green, Dublin 2, Ireland; Plataforma Solar de Almerí, CIEMAT, PO Box 22 04200, Tabernas, Almería, Spain; Nanotechnology and Integrated Bio-Engineering Centre, School of Engineering, University of Ulster,…	Keane, D.A., Chemistry Department, Environmental Research Institute, University College Cork, Cork, Ireland; McGuigan, K.G., Department of Physiology and Medical Physics, Royal College of Surgeons in Ireland, 123 St Stephens Green, Dublin 2, Ireland; Ibáñez, P.F., Plataforma Solar de Almerí, CIEMAT, PO Box 22 04200, Tabernas, Almería, Spain; Polo-López, M.I., Plataforma Solar de Almerí, CIEMAT, P…	As of 2010, access to clean drinking water is a human right according to UN regulations. Nevertheless, the number of people living in areas without safe drinking water is predicted to increase by three billion by the end of this decade. Several recent cases of E. coli and Cryptosporidium contamination in drinking water are also reported in a number of advanced countries. Therefore ensuring the po…		Catalysts; Design; Disinfection; Escherichia coli; Heterojunctions; Photocatalysis; Solar energy; Synthesis (chemical); Testing; Titanium dioxide; Immobilised catalysts; Materials synthesis; Nano-heterojunctions; Pathogenic microorganisms; Solar photocatalysis; Standard test method; Visible light absorption; Water disinfections; Water pollution								(2010) The Human Right to Water and Sanitation, , Resolution A/RES/64/292 United Nations General Assembly; (2012) Good Practices in Realising the Rights to Water and Sanitation' un Special Rapporteur on the Human Right to Safe Drinking Water and Sanitation, , On the right track ISBN 978-989-8360-09-0; McGuigan, K.G., Conroy, R.M., Mosler, H.-J., Preez, M.D., Ubomba-Jaswa, E., Fernandez-Ibañez, P.…	Pillai, S.C.; Department of Environmental Science, School of Science, Institute of Technology Sligo, Ash Lane, Sligo, Ireland; email: pillai.suresh@itsligo.ie			Royal Society of Chemistry					20444753		CSTAG		English	Catal. Sci. Technolog.	Review	Final		Scopus	2-s2.0-84897991884
Rincón A.-G., Pulgarin C.	57213742084;7003738234;	Use of coaxial photocatalytic reactor (CAPHORE) in the TiO2 photo-assisted treatment of mixed E. coli and Bacillus sp. and bacterial community present in wastewater	2005	Catalysis Today	101	3-4 SPEC. ISS.		331	344		120	10.1016/j.cattod.2005.03.022	https://www.scopus.com/inward/record.uri?eid=2-s2.0-18144392315&doi=10.1016%2fj.cattod.2005.03.022&partnerID=40&md5=b4aca2ad0d5f9fe847f91a093601322a	Ecl. Polytech. Federale De Lausanne, Sch. Arch., Civ. and Environ. Eng., Environ. Sci. Technol. Inst., L., CH-1015 Lausanne, Switzerland	Rincón, A.-G., Ecl. Polytech. Federale De Lausanne, Sch. Arch., Civ. and Environ. Eng., Environ. Sci. Technol. Inst., L., CH-1015 Lausanne, Switzerland; Pulgarin, C., Ecl. Polytech. Federale De Lausanne, Sch. Arch., Civ. and Environ. Eng., Environ. Sci. Technol. Inst., L., CH-1015 Lausanne, Switzerland	This paper reports the photocatalytic disinfection of water contaminated by a mixture of Escherichia coli and Bacillus sp. as well as that of wastewater containing a larger microbial community. The photocatalytic reactions were carried out in a coaxial photocatalytic reactor called CAPHORE, using TiO 2 P-25 of Degussa. E. coli is more sensitive than Bacillus sp. to photocatalytic treatment. Bacte…	Bacillus sp.; E. coli; EDT; Entreococcos sp.; Photocatalysis; Solar disinfection; TiO2; Total coliform; UV-irradiation; Water disinfection	Bacteria; Coliform bacteria; Disinfectants; Escherichia coli; Organic compounds; Photocatalysis; Wastewater; EDT; Solar disinfection; TiO2; Total coliforms; UV-irradiation; Water disinfection; Titanium dioxide					ACA3-CT-2002-10016, 02.0316, ICA4-CT-2002-10001	We are pleased to thank the Swiss Academy of Engineering Sciences (SATW) for the doctoral grant to the first author. We are grateful to Jean Pierre Kladorfer for his technical assistance. We also appreciate Alain Benet's collaboration in some of the laboratory experiments. Thanks are due to Simeon Kenfack for his help in the correction of our recent publications. A.G. Rincón is deeply grateful to…		Halliwell, B., Gutteridge, J.M.C., (1989) Free Radicals in Biology and Medicine, , C.P. Oxford second ed. Oxford University Press New York; Strorz, G., (1999) Curr. Opin. Microbiol., 2, p. 188; Blake, D.M., Maness, P.C., Huang, Z., Wolfrum, E.J., Huang, J., Jacoby, W.A., (1999) Sep. Purif. Methods, 28, p. 1; Ireland, J.C., Klostermann, P., Rice, E.W., Clark, R.M., (1993) Appl. Environ. Microbiol.…	Pulgarin, C.; Ecl. Polytech. Federale De Lausanne, Sch. Arch., Civ. and Environ. Eng., Environ. Sci. Technol. Inst., L., CH-1015 Lausanne, Switzerland; email: cesar.pulgarin@epfl.ch								09205861		CATTE		English	Catal Today	Conference Paper	Final		Scopus	2-s2.0-18144392315
Sichel C., Tello J., de Cara M., Fernández-Ibáñez P.	16246381300;7004688561;23977541000;56108455200;	Effect of UV solar intensity and dose on the photocatalytic disinfection of bacteria and fungi	2007	Catalysis Today	129	1-2 SPEC. ISS.		152	160		118	10.1016/j.cattod.2007.06.061	https://www.scopus.com/inward/record.uri?eid=2-s2.0-35548993633&doi=10.1016%2fj.cattod.2007.06.061&partnerID=40&md5=4c1bde0e42e75f0c0146cbf4e4ea68ce	Plataforma Solar de Almería, CIEMAT, P.O. Box 22, 04200 Tabernas, Almería, Spain; Department of Plant Production, University of Almería, Ctra. Sacramento s/n, 04120 Almería, Spain	Sichel, C., Plataforma Solar de Almería, CIEMAT, P.O. Box 22, 04200 Tabernas, Almería, Spain; Tello, J., Department of Plant Production, University of Almería, Ctra. Sacramento s/n, 04120 Almería, Spain; de Cara, M., Department of Plant Production, University of Almería, Ctra. Sacramento s/n, 04120 Almería, Spain; Fernández-Ibáñez, P., Plataforma Solar de Almería, CIEMAT, P.O. Box 22, 04200 Taber…	The purpose of this work was to study the dependence of solar photocatalytic and solar water disinfection on solar irradiation conditions under natural sunlight. This dependency was evaluated for solar photocatalysis with TiO2 and solar-only disinfection of three microorganisms, a pure E. coli K-12 culture and two wild strains of the Fusarium genus, F. solani and F. anthophilum. Photocatalytic di…	E. coli; F. anthophilum; F. solani; Photocatalytic disinfection; Solar energy; TiO2	Chemical reactors; Fungi; Photocatalysis; Solar energy; Titanium dioxide; E. coli; F. anthophilum; F. solani; Photocatalytic disinfection; Bacteria					European Commission, EC: 031650-SODISWATER AGL2006-12791-C02/AGR-FITOSOL Ministerio de Ciencia e Innovación, MICINN	This work received funding from the European Union under contract no. 031650-SODISWATER, and from the Spanish Ministry of Education and Science under its Technical and Agrofoods Resources Program (Contract no. AGL2006-12791-C02/AGR-FITOSOL). The authors wish to thank Mrs. Deborah Fuldauer for the English language revision.		Jarvis, W.J., (1998) Control de Enfermedades en Cultivos de Invernadero Mundi-prensa, , p. 333; Eddy, H.P., Metcalf, L., (2005) Wastewater Engineering Treatment and Reuse. 4th ed., , Metcalf & Eddy, Inc; McGuigan, K.G., Joyce, T.M., Conroy, R.M., Gillespie, J.B., Elmore-Meegan, M., (1998) J. Appl. Microbiol., 84, p. 1138; McGuigan, K.G., Méndez-Hermida, F., Castro-Hermida, J.A., Ares-Mazás, E., K…	Fernández-Ibáñez, P.; Plataforma Solar de Almería, CIEMAT, P.O. Box 22, 04200 Tabernas, Almería, Spain; email: pilar.fernandez@psa.es								09205861		CATTE		English	Catal Today	Article	Final		Scopus	2-s2.0-35548993633
Klamerth N., Malato S., Agüera A., Fernández-Alba A., Mailhot G.	25628055800;57207915948;6701415534;7004759873;7003362098;	Treatment of municipal wastewater treatment plant effluents with modified photo-fenton as a tertiary treatment for the degradation of micro pollutants and disinfection	2012	Environmental Science and Technology	46	5		2885	2892		113	10.1021/es204112d	https://www.scopus.com/inward/record.uri?eid=2-s2.0-84857846105&doi=10.1021%2fes204112d&partnerID=40&md5=97485ff166723be75e171ad950797ba8	Plataforma Solar de Almería-CIEMAT, Carretera de Senés km4, 04200 Tabernas, Spain; Pesticide Residue Research Group, University of Almería, 04120 Almeria, Spain; CIESOL, Joint Centre University of Almeria-CIEMAT, 04120 Almeria, Spain; Clermont Université, Université Blaise Pascal - ENSCCF, Institut de Chimie de Clermont-Ferrand (ICCF), F-63000 Clermont-Ferrand, France; CNRS, UMR 6296, F-63177 Aub…	Klamerth, N., Plataforma Solar de Almería-CIEMAT, Carretera de Senés km4, 04200 Tabernas, Spain, CIESOL, Joint Centre University of Almeria-CIEMAT, 04120 Almeria, Spain; Malato, S., Plataforma Solar de Almería-CIEMAT, Carretera de Senés km4, 04200 Tabernas, Spain, CIESOL, Joint Centre University of Almeria-CIEMAT, 04120 Almeria, Spain; Agüera, A., Pesticide Residue Research Group, University of A…	The goal of this paper was to develop a modified photo-Fenton treatment able to degrade micro pollutants in municipal wastewater treatment plant (MWTP) effluents at a neutral pH with minimal iron and H 2O 2 concentrations. Complexation of Fe by ethylenediamine-N,N′-disuccinic acid (EDDS) leads to stabilization and solubilization of Fe at natural pH. Photo-Fenton experiments were performed in a pi…		Compound parabolic collector; Micropollutants; Municipal wastewater treatment plants; Neutral pH; Photo-Fenton; Photo-Fenton process; Radical species; Rapid degradation; Solar plant; Solid-phase extraction; Tertiary treatment; Degradation; Disinfection; Effluents; Pollution; Sewage pumping plants; Water treatment plants; Wastewater treatment; 4 aminophenazone; atenolol; azithromycin; bicarbonate;…		4 aminophenazone, 83-07-8; atenolol, 29122-68-7, 93379-54-5; azithromycin, 83905-01-5; bicarbonate, 144-55-8, 71-52-3; caffeine, 58-08-2; carbamazepine, 298-46-4, 8047-84-5; ciprofloxacin, 85721-33-1; citalopram, 59729-33-8; clarithromycin, 81103-11-9; codeine, 76-57-3; diclofenac, 15307-79-6, 15307-86-5; erythromycin, 114-07-8, 70536-18-4; furosemide, 54-31-9; gemfibrozil, 25812-30-0; hydrochlor…						Nakada, N., Tanishima, T., Shinohara, H., Kiri, K., Takada, H., Pharmaceutical chemicals and endocrine disruptors in municipal wastewater in Tokyo and their removal during activated sludge treatment (2006) Water Res., 40, pp. 3297-3303; Wick, A., Fink, G., Joss, A., Siegrist, H., Ternes, T.A., Fate of beta blockers and psycho active drugs in conventional wastewater treatment (2009) Water Res., 43…	Malato, S.; Plataforma Solar de Almería-CIEMAT, Carretera de Senés km4, 04200 Tabernas, Spain; email: sixto.malato@psa.es								0013936X		ESTHA	22288488	English	Environ. Sci. Technol.	Article	Final		Scopus	2-s2.0-84857846105
Craggs R.J., Adey W.H., Jenson K.R., St. John M.S., Green F.B., Oswald W.J.	7003357930;7006736018;36644087700;36644062700;7202048042;7006739449;	Phosphorus removal from wastewater using an algal turf scrubber	1996	Water Science and Technology	33	7		191	198		112	10.1016/0273-1223(96)00354-X	https://www.scopus.com/inward/record.uri?eid=2-s2.0-0029956071&doi=10.1016%2f0273-1223%2896%2900354-X&partnerID=40&md5=7d509a2af2260dd46fb245499f6cf599	EEHSL, University of California at Berkeley, 1301 South 46th Street, Richmond, CA 94804, United States; Marine Systems Laboratory, Smithsonian Institution, MRC164, Washington, DC 20560, United States; BioEnvironmentals Inc., 1168 Woodland Terrace Trail, Altamonte Springs, FL 32714, United States	Craggs, R.J., EEHSL, University of California at Berkeley, 1301 South 46th Street, Richmond, CA 94804, United States; Adey, W.H., Marine Systems Laboratory, Smithsonian Institution, MRC164, Washington, DC 20560, United States; Jenson, K.R., BioEnvironmentals Inc., 1168 Woodland Terrace Trail, Altamonte Springs, FL 32714, United States; St. John, M.S., EEHSL, University of California at Berkeley, …	Algal turf scrubbing is a novel technology for the treatment of agricultural runoff and eutrophic lake water and may have application for wastewater treatment. The algal turf scrubber (ATS)® consists Of a natural, mixed assemblage of attached periphyton, microalgae and bacteria which colonise an inclined floway over which wastewater flows in a series of pulses. A large-scale ATS (152.4 m long 6.5…	Algal turf scrubber; Periphyton; pH; Phosphorus; Precipitation; Secondary sewage effluent	Algae; Bacteria; Chemicals removal (water treatment); Effluents; pH; Phosphorus; Precipitation (chemical); Solids; Wastewater; Algal turf scrubber; Hydraulic loading rate; Inverse relationship; Nutrient; Periphyton; Phosphorus removal; Secondary sewager effluent; Wastewater treatment; lake water; phosphorus; runoff; alga; article; bacterium; biomass; disinfection; effluent; eutrophication; nonhum…		phosphorus, 7723-14-0				The authors are particularly grateful to Matt Smith, Tryg Lundquist, Lincoln Jaiparsad, Jason Muir and Paul Suto for their help with experimental analysis. We would also like to thank Richard Schroeder and Greg Remsingfortheirhelpandadviceduringthisevaluation. ThehelpofStanDuckandCathyRobockerduring construction and harvesting of the ATS was most appreciated. Funding for this study was provided b…		Adey, W.H., Hackney, J.M., The composition and production of tropical marine algal turf in laboratory and field experiments (1989) The Biology, Ecology, and Mariculture of Mithrax Spinosissimus Utilising Cultural Algal Turfs, , Adey, W. H. (ed.) The Mariculture Institute, Los Angeles, California; Adey, W., Loveland, K., (1991) Dynamic Aquaria: Building Living Ecosystems, , Academic Press, New Yor…	Craggs, R.J.; EEHSL, University of California at Berkeley, 1301 South 46th Street, Richmond, CA 94804, United States			Pergamon Press Inc, Tarrytown	Proceedings of the 1995 3rd International Symposium on Waste Stabilization Ponds: Technology and Applications	27 March 1995 through 31 March 1995	Joao Pessoa, Braz	45059	02731223		WSTED		English	WATER SCI. TECHNOL.	Article	Final		Scopus	2-s2.0-0029956071
Byrne J.A., Dunlop P.S.M., Hamilton J.W.J., Fernández-Ibáñez P., Polo-López I., Sharma P.K., Vennard A.S.M.	56773303300;7005406519;15122221900;56108455200;26032688800;55531830800;56611946900;	A review of heterogeneous photocatalysis for water and surface disinfection	2015	Molecules	20	4		5574	5615		111	10.3390/molecules20045574	https://www.scopus.com/inward/record.uri?eid=2-s2.0-84928720193&doi=10.3390%2fmolecules20045574&partnerID=40&md5=5cf53bbb001841e28554c73dcbd7cca0	Nanotechnology and Integrated BioEngineering Centre, Ulster University, Newtownabbey, BT37 0QB, United Kingdom; Plataforma Solar de Almería-CIEMAT, PO Box 22, Tabernas, Almería, 04200, Spain	Byrne, J.A., Nanotechnology and Integrated BioEngineering Centre, Ulster University, Newtownabbey, BT37 0QB, United Kingdom; Dunlop, P.S.M., Nanotechnology and Integrated BioEngineering Centre, Ulster University, Newtownabbey, BT37 0QB, United Kingdom; Hamilton, J.W.J., Nanotechnology and Integrated BioEngineering Centre, Ulster University, Newtownabbey, BT37 0QB, United Kingdom; Fernández-Ibáñez…	Photo-excitation of certain semiconductors can lead to the production of reactive oxygen species that can inactivate microorganisms. The mechanisms involved are reviewed, along with two important applications. The first is the use of photocatalysis to enhance the solar disinfection of water. It is estimated that 750 million people do not have accessed to an improved source for drinking and many m…	Disinfection; Healthcare associated infections; Heterogeneous photocatalysis; Microorganisms; Solar reactors; Water	disinfectant agent; catalysis; devices; disinfection; microbiology; photochemistry; procedures; synthesis; Catalysis; Disinfectants; Disinfection; Environmental Microbiology; Photochemical Processes; Water Microbiology		Disinfectants			Division of Chemical, Bioengineering, Environmental, and Transport Systems, CBET: 1438721 National Science Foundation, NSF Science Foundation Ireland, SFI			IUPAC, Compendium of Chemical Terminology (1997) The Gold Book, 2nd Ed., , McNaught, A.D., Wilkinson, A., Eds. Blackwell Scientific Publications: Oxford, UK; Mills, A., Le Hunte, S., An overview of semiconductor photocatalysis (1997) J. Photochem. Photobiol. A, 108, pp. 1-35; Tryk, D.A., Fujishima, A., Honda, K., Recent topics in photoelectrochemistry: Achievements and future prospects (2000) Ele…	Byrne, J.A.; Nanotechnology and Integrated BioEngineering Centre, Ulster UniversityUnited Kingdom			MDPI AG					14203049		MOLEF	25830789	English	Molecules	Article	Final	Open Access	Scopus	2-s2.0-84928720193
Ruales-Lonfat C., Barona J.F., Sienkiewicz A., Bensimon M., Vélez-Colmenares J., Benítez N., Pulgarín C.	56205565500;56412858500;6604056948;6602448199;43661599500;24437746800;7003738234;	Iron oxides semiconductors are efficients for solar water disinfection: A comparison with photo-Fenton processes at neutral pH	2015	Applied Catalysis B: Environmental	166-167			497	508		110	10.1016/j.apcatb.2014.12.007	https://www.scopus.com/inward/record.uri?eid=2-s2.0-84917707013&doi=10.1016%2fj.apcatb.2014.12.007&partnerID=40&md5=737523124d5b7d5cc0f5c98f92330b17	SB, ISIC, GPAO, Ecole Polytechnique Fédérale de Lausanne, Station 6, Lausanne, 1015, Switzerland; Universidad del Valle, Grupo de Investigación en Procesos Avanzados de Oxidación (GAOX), Cali, AA 25360, Colombia; SB, IPMC, LPMC, Ecole Polytechnique Fédérale de Lausanne, Station 3, Lausanne, 1015, Switzerland; ENAC-IIEGR-CEL, Ecole Polytechnique Fédérale de Lausanne, Station 18, Lausanne, 1015, Sw…	Ruales-Lonfat, C., SB, ISIC, GPAO, Ecole Polytechnique Fédérale de Lausanne, Station 6, Lausanne, 1015, Switzerland; Barona, J.F., Universidad del Valle, Grupo de Investigación en Procesos Avanzados de Oxidación (GAOX), Cali, AA 25360, Colombia; Sienkiewicz, A., SB, IPMC, LPMC, Ecole Polytechnique Fédérale de Lausanne, Station 3, Lausanne, 1015, Switzerland; Bensimon, M., ENAC-IIEGR-CEL, Ecole Po…	The photocatalytic activities of four different commercially available iron (hydr)oxides semiconductors, i.e. hematite (α-Fe2O3), goethite (α-FeOOH), wüstite (FeO) and magnetite (Fe3O4), were evaluated for bacteria inactivation at neutral pH in the absence or presence of H2O2. Our results showed that heterogeneous photocatalysis and/or photo-Fenton processes catalyzed by low concentrations of rea…	Bacterial inactivation; Heterogeneous photo-Fenton; Iron (hydr)oxide; Photo-Fenton at neutral pH; Semiconductors	Biological materials; Disinfection; Electron spin resonance spectroscopy; Electrospinning; Hematite; Hydraulic servomechanisms; Magnetic moments; Magnetite; Oxygen; Photocatalysis; Semiconductor materials; Bacterial inactivation; Heterogeneous photo-Fenton; Heterogeneous photocatalysis; Neutral pH; Photo-Fenton treatments; Photocatalytic activities; Solar water disinfection; Waterborne bacterial …					Schweizerischer Nationalfonds zur Förderung der Wissenschaftlichen Forschung, SNF: IZ70Z0_131312/1-2	The authors wish to thank the Swiss National Science Foundation for financial support through the program “Research partnership with developing countries” Project No. IZ70Z0_131312/1-2 . We thank Stefanos Giannakis for the English correction.		Brame, J., Li, Q., Alvarez, P.J.J., Nanotechnology-enabled water treatment and reuse: emerging opportunities and challenges for developing countries (2011) Trends Food Sci. Technol., 22, pp. 618-624; Aldhous, P., The world's forgotten crisis (2003) Nature, 422, p. 251; Safarzadeh-Amiri, A., Bolton, J.R., Cater, S.R., The use of iron in advanced oxidation processes (1996) J. Adv. Oxid. Technol., 1…	Pulgarín, C.; SB, ISIC, GPAO, Ecole Polytechnique Fédérale de Lausanne, Station 6, Switzerland			Elsevier					09263373		ACBEE		English	Appl. Catal. B Environ.	Article	Final		Scopus	2-s2.0-84917707013
Fisher M.B., Keane D.A., Fernández-Ibáñez P., Colreavy J., Hinder S.J., McGuigan K.G., Pillai S.C.	55466325000;7102782129;56108455200;16024163400;6603329294;7005983425;57194672455;	Nitrogen and copper doped solar light active TiO2 photocatalysts for water decontamination	2013	Applied Catalysis B: Environmental	130-131			8	13		110	10.1016/j.apcatb.2012.10.013	https://www.scopus.com/inward/record.uri?eid=2-s2.0-84868697452&doi=10.1016%2fj.apcatb.2012.10.013&partnerID=40&md5=a1e7a6a2da9332ced646b779f52d9c00	Department of Physiology and Medical Physics, Royal College of Surgeons in Ireland, 123 St Stephens Green, Dublin 2, Ireland; Centre for Research in Engineering Surface Technology (CREST), FOCAS, Dublin Institute of Technology, Kevin St, Dublin 8, Ireland; Plataforma Solar de Almería, CIEMAT, PO Box 22, 04200 Tabernas, Almería, Spain; Faculty of Engineering and Physical Sciences, University of Su…	Fisher, M.B., Department of Physiology and Medical Physics, Royal College of Surgeons in Ireland, 123 St Stephens Green, Dublin 2, Ireland; Keane, D.A., Centre for Research in Engineering Surface Technology (CREST), FOCAS, Dublin Institute of Technology, Kevin St, Dublin 8, Ireland; Fernández-Ibáñez, P., Plataforma Solar de Almería, CIEMAT, PO Box 22, 04200 Tabernas, Almería, Spain; Colreavy, J.,…	A novel class of photocatalytic coating capable of degrading bacterial and chemical contaminants in the presence of visible sunlight wavelengths was produced by depositing a stable photocatalytic TiO2 film on the internal lumen of glass bottles via a sol-gel method. This coating was prepared in either undoped form or doped with nitrogen and/or copper to produce visible light-active TiO2 films whi…	Anatase; Bacterial deactivation; Contamination; Depollution; Disinfection; Emerging pollutants; Photocatalysis; SODIS; Sunlight; Thin film; Titanium dioxide; Visible light	Bacterial deactivation; Depollution; Emerging pollutants; SODIS; Sunlight; Visible light; Aromatic compounds; Bacilli; Coatings; Contamination; Copper; Disinfection; Escherichia coli; Glass bottles; Photocatalysis; Photoelectrons; Pollution control; Sol-gel process; Thin films; Water treatment; X ray photoelectron spectroscopy; Titanium dioxide; Bacteria (microorganisms); Enterococcus faecalis; E…					Enterprise Ireland: 228296, PC/2009/0014	The authors would like to thank Enterprise Ireland (Grant number PC/2009/0014 ) for research funding. Financial support by the Access to Research Infrastructures (to PSA facilities, Almeria) activity FP7-SFERA Grant number 228296 ) is also gratefully acknowledged.		WHO, Global health risks: mortality and burden of disease attributable to selected major risks (2009), World Health Organization; Reynolds, K.A., Mena, K.D., Gerba, C.P., Risk of waterborne illness via drinking water in the United States (2008) Reviews of Environmental Contamination and Toxicology, pp. 117-158. , Springer, New York, D.M. Whitacre (Ed.); du Preez, M., McGuigan, K.G., Conroy, R.M.,…	McGuigan, K.G.; Department of Physiology and Medical Physics, Royal College of Surgeons in Ireland, 123 St Stephens Green, Dublin 2, Ireland; email: kmcguigan@rcsi.ie								09263373		ACBEE		English	Appl. Catal. B Environ.	Article	Final		Scopus	2-s2.0-84868697452
Wang W., Huang G., Yu J.C., Wong P.K.	56312729100;56082797900;7405528463;26666389600;	Advances in photocatalytic disinfection of bacteria: Development of photocatalysts and mechanisms	2015	Journal of Environmental Sciences (China)	34			232	247		109	10.1016/j.jes.2015.05.003	https://www.scopus.com/inward/record.uri?eid=2-s2.0-84938558952&doi=10.1016%2fj.jes.2015.05.003&partnerID=40&md5=dd90b4fc01abc75757b4d2dc904db3ca	Department of Chemistry, The Chinese University of Hong Kong, Shatin, N.T., Hong Kong; Institute of Environment, Energy and Sustainability, The Chinese University of Hong Kong, Shatin, N.T., Hong Kong; School of Life Sciences, The Chinese University of Hong Kong, Shatin, N.T., Hong Kong	Wang, W., Department of Chemistry, The Chinese University of Hong Kong, Shatin, N.T., Hong Kong, School of Life Sciences, The Chinese University of Hong Kong, Shatin, N.T., Hong Kong; Huang, G., School of Life Sciences, The Chinese University of Hong Kong, Shatin, N.T., Hong Kong; Yu, J.C., Department of Chemistry, The Chinese University of Hong Kong, Shatin, N.T., Hong Kong, Institute of Environ…	Photocatalysis has attracted worldwide attention due to its potential in solar energy conversion. As a "green" advanced oxidation technology, it has been extensively used for water disinfection and wastewater treatment. This article provides a review of the recent progress in solar energy-induced photocatalytic disinfection of bacteria, focusing on the development of highly efficient photocatalys…	Bacterial disinfection; Bismuth metallates; Disinfection mechanism; Partition system; Photocatalysis; TiO<inf>2</inf>	Bacteria; Bismuth; Carbon; Catalysis; Disinfection; Graphene; Metals; Photocatalysis; Photocatalysts; Precious metals; Solar energy; Water treatment; Advanced oxidation technology; Bacterial inactivation; Dye sensitization; Partition systems; Photocatalytic disinfections; Photocatalytic systems; TiO; Water disinfections; Wastewater treatment; bacterium; catalysis; disinfection; partitioning; phot…		titanium, 7440-32-6; titanium dioxide, 1317-70-0, 1317-80-2, 13463-67-7, 51745-87-0; Disinfectants; Titanium; titanium dioxide			GRF 478611 Chinese Academy of Sciences, CAS Innovation and Technology Commission, ITC: ITS/237/13	This study was supported by research grants from Research Grant Council ( GRF 478611 ) and Innovation and Technology Commission ( ITS/237/13 ) of Hong Kong SAR Government. P.K. was also supported by CAS/SAFEA International Partnership Program for Creative Research Teams of Chinese Academy of Sciences, China.		Adan, C., Marugan, J., Obregon, S., Colon, G., Photocatalytic activity of bismuth vanadates under UV-A and visible light irradiation: inactivation of Escherichia coli vs oxidation of methanol (2015) Catal. Today, 240, pp. 93-99; Akpan, U.G., Hameed, B.H., The advancements in sol-gel method of doped-TiO<inf>2</inf> photocatalysts (2010) Appl. Catal. A Gen., 375 (1), pp. 1-11; Alikhani, M.Y., Lee, …	Yu, J.C.; Department of Chemistry, The Chinese University of Hong KongHong Kong			Chinese Academy of Sciences					10010742			26257366	English	J. Environ. Sci.	Review	Final		Scopus	2-s2.0-84938558952
Liu L., Bai H., Liu J., Sun D.D.	57189343578;56879725200;55705851300;7403968481;	Multifunctional graphene oxide-TiO2-Ag nanocomposites for high performance water disinfection and decontamination under solar irradiation	2013	Journal of Hazardous Materials	261			214	223		109	10.1016/j.jhazmat.2013.07.034	https://www.scopus.com/inward/record.uri?eid=2-s2.0-84882582353&doi=10.1016%2fj.jhazmat.2013.07.034&partnerID=40&md5=f5535b0d7ff541925ecb072b821e09f8	School of Civil and Environmental Engineering, Nanyang Technological University, Singapore 639798, Singapore	Liu, L., School of Civil and Environmental Engineering, Nanyang Technological University, Singapore 639798, Singapore; Bai, H., School of Civil and Environmental Engineering, Nanyang Technological University, Singapore 639798, Singapore; Liu, J., School of Civil and Environmental Engineering, Nanyang Technological University, Singapore 639798, Singapore; Sun, D.D., School of Civil and Environment…	Multifunctional nanocomposites (GO-TiO2-Ag) integrating 2D GO sheets, 1D TiO2 nanorods and 0D Ag nanoparticles were synthesized via a facile two-phase method and characterized by various analytical techniques including TEM, EDS and XRD. The GO-TiO2-Ag nanocomposites demonstrate remarkably enhanced photocatalytic activities in degrading AO 7 and phenol under solar irradiation compared with GO-TiO2…	Ag nanoparticles; Graphene oxide; Photocatalyst; TiO2 nanorods; Water purification	Ag nanoparticle; Anti-bacterial activity; Graphene oxides; Multi-functional graphene; Multifunctional nanocomposites; Photocatalytic activities; TiO; Water purification; Disinfection; Escherichia coli; Graphene; Nanocomposites; Nanoparticles; Nanorods; Photocatalysis; Photocatalysts; Solar radiation; Synthesis (chemical); Titanium dioxide; Water supply; Water treatment plants; Silver; dye; graphe…		phenol, 108-95-2, 3229-70-7; silver, 7440-22-4; titanium dioxide, 1317-70-0, 1317-80-2, 13463-67-7, 51745-87-0			Departement Economie, Wetenschap en Innovatie, EWI	Authors would like to acknowledge the Clean Energy Research Programme under National Research Foundation (NRF) of Singapore and the Singapore Environment & Water Industry Programme Office (EWI) for their research grant (Grant No. NRF2007EWT-CERP01-0420 and MEWR 651/06/166 ) support for this work. The author (Lei Liu) is supported by the NRF under its Environmental and Water Technologies PhD Schol…		Liga, M.V., Bryant, E.L., Colvin, V.L., Li, Q., Virus inactivation by silver doped titanium dioxide nanoparticles for drinking water treatment (2011) Water Res., 45, pp. 535-544; Montgomery, M.A., Elimelech, M., Water and sanitation in developing countries: including health in the equation - millions suffer from preventable illnesses and die every year (2007) Environ. Sci. Technol., 41, pp. 17-24…	Sun, D.D.; School of Civil and Environmental Engineering, Nanyang Technological University, Singapore 639798, Singapore; email: DDSun@ntu.edu.sg								03043894		JHMAD	23933907	English	J. Hazard. Mater.	Article	Final		Scopus	2-s2.0-84882582353
Rizzo L., Della Sala A., Fiorentino A., Li Puma G.	9044416100;56031175500;56473722300;56568142500;	Disinfection of urban wastewater by solar driven and UV lamp - TiO2 photocatalysis: Effect on a multi drug resistant Escherichia coli strain	2014	Water Research	53			145	152		108	10.1016/j.watres.2014.01.020	https://www.scopus.com/inward/record.uri?eid=2-s2.0-84893799787&doi=10.1016%2fj.watres.2014.01.020&partnerID=40&md5=6b1f4c5dbb6e02edc262e6a9ea71a6a4	Department of Civil Engineering, University of Salerno, via Giovanni Paolo II, 1, 84084 Fisciano, SA, Italy; Environmental Nanocatalysis and Photoreaction Engineering, Department of Chemical Engineering, Loughborough University, Loughborough LE11 3TU, United Kingdom	Rizzo, L., Department of Civil Engineering, University of Salerno, via Giovanni Paolo II, 1, 84084 Fisciano, SA, Italy; Della Sala, A., Department of Civil Engineering, University of Salerno, via Giovanni Paolo II, 1, 84084 Fisciano, SA, Italy; Fiorentino, A., Department of Civil Engineering, University of Salerno, via Giovanni Paolo II, 1, 84084 Fisciano, SA, Italy; Li Puma, G., Environmental Na…	The effect of TiO2 photocatalysis on the inactivation of an antibiotic resistant Escherichia coli strain selected from an urban wastewater treatment plant (UWWTP) effluent was investigated. Different light sources including a 250W wide spectrum lamp, a 125W UV-A lamp and solar radiation, as well as, photocatalysts loadings (TiO2 Degussa P25) in the range from 0.05 to 2.00gTiO2L-1 were evaluated. …	Antibiotic resistant bacteria; Indigenous E. coli strain; Kirby-Bauer method; Radiation absorption-scattering modeling; Solar photocatalysis	Antibiotics; Disinfection; Efficiency; Effluent treatment; Effluents; Escherichia coli; Irradiation; Light sources; Photocatalysis; Radiation; Titanium dioxide; Antibiotic-resistant bacteria; E. coli; Kirby-Bauer method; Scattering model; Solar photocatalysis; Wastewater treatment; titanium dioxide; antibiotic resistance; catalysis; disinfection; effluent; fecal coliform; irradiance; photodegrada…		titanium dioxide, 1317-70-0, 1317-80-2, 13463-67-7, 51745-87-0			Università degli Studi di Salerno, UNISA	The authors are grateful to both University of Salerno for funding the project “Advanced treatment of urban wastewater by photocatalysis: effect on antibiotic resistant bacteria”, Ex 60%, anno 2012. The contribution of EU in supporting COST Action TD0803: Detecting evolutionary hot spots of antibiotic resistances in Europe (DARE), was highly appreciated too.		Baquero, F., Martínez, J.-L., Cantón, R., Antibiotics and antibiotic resistance in water environments (2008) Curr. Opin. Biotechnol., 19, pp. 260-265; Batt, A.L., Bruce, I.B., Aga, D.S., Evaluating the vulnerability of surface waters to antibiotic contamination from varying wastewater treatment plant discharges (2006) Environ. Pollut., 142, pp. 295-302; Bekbölet, M., Photocatalytic bactericidal a…	Rizzo, L.; Department of Civil Engineering, University of Salerno, via Giovanni Paolo II, 1, 84084 Fisciano, SA, Italy; email: l.rizzo@unisa.it			Elsevier Ltd					00431354		WATRA	24525064	English	Water Res.	Article	Final		Scopus	2-s2.0-84893799787
Nieto-Juarez J.I., Pierzchla K., Sienkiewicz A., Kohn T.	36009057100;36009169000;6604056948;6603981053;	Inactivation of MS2 coliphage in Fenton and Fenton-like systems: Role of transition metals, hydrogen peroxide and sunlight	2010	Environmental Science and Technology	44	9		3351	3356		107	10.1021/es903739f	https://www.scopus.com/inward/record.uri?eid=2-s2.0-77951870999&doi=10.1021%2fes903739f&partnerID=40&md5=9aeb1a3c50f0baad97e5f34c561a119a	École Polytechnique Fédérale de Lausanne (EPFL), CH-1015 Lausanne, Switzerland	Nieto-Juarez, J.I., École Polytechnique Fédérale de Lausanne (EPFL), CH-1015 Lausanne, Switzerland; Pierzchla, K., École Polytechnique Fédérale de Lausanne (EPFL), CH-1015 Lausanne, Switzerland; Sienkiewicz, A., École Polytechnique Fédérale de Lausanne (EPFL), CH-1015 Lausanne, Switzerland; Kohn, T., École Polytechnique Fédérale de Lausanne (EPFL), CH-1015 Lausanne, Switzerland	The inactivation of coliphage MS2 by iron- and copper-catalyzed Fenton systems was studied to assess the importance of this process for virus inactivation in natural systems and during water treatment by advanced oxidation processes. The influence of H2O2 (3-50 μM) and metal (1-10 μM) concentrations, HO· production, and sunlight on inactivation was investigated. Inactivation was first order with …		Advanced Oxidation Processes; Close proximity; Coliphages; Efficient technology; Electron spin resonance; Fenton process; Fenton system; First order; Metal concentrations; MS2 coliphages; Natural systems; Oxidant production; Rate constant K; Virus inactivation; Hydrogen peroxide; Optical switches; Oxidants; Oxidation; Rate constants; Spin dynamics; Transition metals; Viruses; Chemicals removal (w…		copper, 15158-11-9, 7440-50-8; ferrous gluconate, 299-29-6; hydrogen peroxide, 7722-84-1; iron, 14093-02-8, 53858-86-9, 7439-89-6; Copper, 7440-50-8; Disinfectants; Hydrogen Peroxide, 7722-84-1; Hydroxyl Radical, 3352-57-6; Iron, 7439-89-6; Metals; Oxygen, 7782-44-7; Water Pollutants						Bosch, A., Human enteric viruses in the water environment: A minireview (1998) Int. Microbiol., 1, pp. 191-196; Keswick, B.H., Satterwhite, T.K., Johnson, P.C., Dupont, H.L., Secor, S.L., Bitsura, J.A., Gary, G.W., Hoff, J.C., Inactivation of Norwalk virus in drinking-water by chlorine (1985) Appl. Environ. Microbiol., 50, pp. 261-264; Thurston-Enriquez, J.A., Haas, C.N., Jacangelo, J., Riley, K.…	Kohn, T.; École Polytechnique Fédérale de Lausanne (EPFL), CH-1015 Lausanne, Switzerland; email: tamar.kohn@epfl.ch								0013936X		ESTHA	20356037	English	Environ. Sci. Technol.	Article	Final		Scopus	2-s2.0-77951870999
Conroy R.M., Meegan M.E., Joyce T., McGuigan K., Barnes J.	7101653952;57198007519;7103092596;7005983425;57212829327;	Solar disinfection of drinking water protects against cholera in children under 6 years of age	2001	Archives of Disease in Childhood	85	4		293	295		106	10.1136/adc.85.4.293	https://www.scopus.com/inward/record.uri?eid=2-s2.0-0034810478&doi=10.1136%2fadc.85.4.293&partnerID=40&md5=4d0474c21c99a7f702390bb04b52fb50	Department of Tropical Medicine and International Health, Royal College of Surgeons, Mercer Building, Dublin 2, Ireland; Department of Physics, Royal College of Surgeons, Mercer Building, Dublin 2, Ireland; ICROSS, Ngong Hills, PO Box 507, Ngong, Kenya	Conroy, R.M., Department of Tropical Medicine and International Health, Royal College of Surgeons, Mercer Building, Dublin 2, Ireland; Meegan, M.E., ICROSS, Ngong Hills, PO Box 507, Ngong, Kenya; Joyce, T., Department of Tropical Medicine and International Health, Royal College of Surgeons, Mercer Building, Dublin 2, Ireland; McGuigan, K., Department of Physics, Royal College of Surgeons, Mercer …	Background and Aims - We have previously reported a reduction in risk of diarrhoeal disease in children who used solar disinfected drinking water. A cholera epidemic, occurring in an area of Kenya in which a controlled trial of solar disinfection and diarrhoeal disease in children aged under 6 had recently finished, offered an opportunity to examine the protection offered by solar disinfection ag…	Cholera; Solar disinfection	chlorine; drinking water; adolescent; adult; article; child; cholera; clinical trial; controlled clinical trial; controlled study; diarrhea; disease association; disease severity; disinfection; epidemic; household; human; major clinical study; priority journal; randomized controlled trial; risk factor; solar energy; water contamination; Child, Preschool; Cholera; Developing Countries; Disinfectio…		chlorine, 13981-72-1, 7782-50-5						Conroy, R.M., Elmore-Meegan, M., Joyce, T., Solar disinfection of drinking water and diarrhoea in Maasai children: A controlled field trial (1996) Lancet, 348, pp. 1695-1697; Conroy, R.M., Elmore-Meegan, M., Joyce, T., Solar disinfection of drinking water reduces diarrhoeal disease - An update (1999) Arch Dis Child, 81, pp. 337-338; Sanchez, J.L., Taylor, D.N., Cholera (1997) Lancet, 349, pp. 182…	Conroy, R.M.; Department of Tropical Medicine, Royal College of Surgeons, Mercer Building, Dublin 2, Ireland; email: rconroy@rcsi.ie								00039888		ADCHA	11567937	English	Arch. Dis. Child.	Article	Final	Open Access	Scopus	2-s2.0-0034810478
Boyle M., Sichel C., Fernández-Ibáñez P., Arias-Quiroz G.B., Iriarte-Puña M., Mercado A., Ubomba-Jaswa E., McGuigan K.G.	14038719800;16246381300;56108455200;24329194500;24329102900;24329979800;24330143400;7005983425;	Bactericidal effect of solar water disinfection under real sunlight conditions	2008	Applied and Environmental Microbiology	74	10		2997	3001		105	10.1128/AEM.02415-07	https://www.scopus.com/inward/record.uri?eid=2-s2.0-44249085908&doi=10.1128%2fAEM.02415-07&partnerID=40&md5=4c09dedfa4874efc493f867fcb49c7aa	Department of Physiology and Medical Physics, Royal College of Surgeons in Ireland, Dublin 2, Ireland; Plataforma Solar de Almería-CIEMAT, Ctra. Senés Km. 4, 04200 Tabernas, Almería, Spain; Centro de Aguas Y Saneamiento Ambiental, Facultad de Ciencias Y Tecnología, Universidad Mayor de San Simón, Cochabamba, Bolivia; Department of Physiology and Medical Physics, Royal College of Surgeons in Irela…	Boyle, M., Department of Physiology and Medical Physics, Royal College of Surgeons in Ireland, Dublin 2, Ireland; Sichel, C., Plataforma Solar de Almería-CIEMAT, Ctra. Senés Km. 4, 04200 Tabernas, Almería, Spain; Fernández-Ibáñez, P., Plataforma Solar de Almería-CIEMAT, Ctra. Senés Km. 4, 04200 Tabernas, Almería, Spain; Arias-Quiroz, G.B., Centro de Aguas Y Saneamiento Ambiental, Facultad de Cien…	Batch solar disinfection (SODIS) inactivation kinetics are reported for suspensions in water of Campylobacter jejuni, Yersinia enterocolitica, enteropathogenic Escherichia coli, Staphylococcus epidermidis, and endospores of Bacillus subtilis, exposed to strong natural sunlight in Spain and Bolivia. The exposure time required for complete inactivation (at least 4-log-unit reduction and below the l…		Bacteria; Escherichia coli; Pathogens; Solar energy; Bacterial species; Solar water disinfections; Disinfection; bacterium; disinfection; pathogen; reaction kinetics; solar radiation; spore; survival; article; Bacillus subtilis; bacterial cell; bacterial survival; bactericidal activity; bacterium contamination; batch process; Bolivia; Campylobacter jejuni; colony forming unit; disinfection; error…								Berney, M., Weilenmann, H.U., Simonetti, A., Egli, T., Efficacy of solar disinfection of Escherichia coli, Shigella flexneri, Salmonella typhimurium and Vibrio cholerae (2006) J. Appl. Microbiol, 101, pp. 828-836; Bigelow, W.D., The thermal death point in relation to typical thermophilic organisms (1920) J. Infect. Dis, 27, pp. 602-617; Blaser, M.J., Taylor, D.N., Feldman, R.A., Epidemiology of C…	McGuigan, K. G.; Department of Physiology and Medical Physics, Royal College of Surgeons in Ireland, St. Stephen's Green, Dublin 2, Ireland; email: kmcguigan@rcsi.ie								00992240		AEMID	18359829	English	Appl. Environ. Microbiol.	Article	Final	Open Access	Scopus	2-s2.0-44249085908
Gwenzi W., Chaukura N., Noubactep C., Mukome F.N.D.	24168241100;35092207300;6507797224;55620715800;	Biochar-based water treatment systems as a potential low-cost and sustainable technology for clean water provision	2017	Journal of Environmental Management	197			732	749		102	10.1016/j.jenvman.2017.03.087	https://www.scopus.com/inward/record.uri?eid=2-s2.0-85018638822&doi=10.1016%2fj.jenvman.2017.03.087&partnerID=40&md5=ad38fe728c74ee58b1608822d50a12c9	Biosystems and Environmental Engineering Research Group, Department of Soil Science and Agricultural Engineering, Faculty of Agriculture, University of Zimbabwe, P.O. Box MP167, Mount Pleasant, Harare, Zimbabwe; Nanotechnology and Water Sustainability Research Unit (NanoWS), University of South Africa (UNISA), UNISA, P.O. Box 3920003, South Africa; Department of Applied Geology, Universität Götti…	Gwenzi, W., Biosystems and Environmental Engineering Research Group, Department of Soil Science and Agricultural Engineering, Faculty of Agriculture, University of Zimbabwe, P.O. Box MP167, Mount Pleasant, Harare, Zimbabwe; Chaukura, N., Nanotechnology and Water Sustainability Research Unit (NanoWS), University of South Africa (UNISA), UNISA, P.O. Box 3920003, South Africa; Noubactep, C., Departm…	Approximately 600 million people lack access to safe drinking water, hence achieving Sustainable Development Goal 6 (Ensure availability and sustainable management of water and sanitation for all by 2030) calls for rapid translation of recent research into practical and frugal solutions within the remaining 13 years. Biochars, with excellent capacity to remove several contaminants from aqueous so…	Adsorption; Inorganic contaminants; Pathogenic organisms; Sustainable Development Goals; Synthetic and emerging contaminants	drinking water; biochar; charcoal; soil; water; adsorption; aqueous solution; charcoal; drinking water; inorganic matter; life cycle analysis; pathogen; pollutant removal; sustainable development; waste technology; wastewater treatment; water management; aqueous solution; carcinogenicity; chlorination; controlled study; cooking; cost; filtration; harvest; health hazard; heating; household; human;…		charcoal, 16291-96-6; water, 7732-18-5; biochar; Charcoal; Soil; Water						Abit, S.M., Bolster, C.H., Cai, P., Walker, S.L., Influence of feedstock and pyrolysis temperature of biochar amendments on transport of Escherichia coli in saturated and unsaturated soil (2012) Environ. Sci. Technol., 46 (15), pp. 8097-8105; Ackerman, F., Waste management and climate change (2000) Local Environ., 5, pp. 223-229; Ahammed, M.M., Meera, V., Iron hydroxide-coated sand filter for hou…	Gwenzi, W.; Biosystems and Environmental Engineering Research Group, Department of Soil Science and Agricultural Engineering, Faculty of Agriculture, University of Zimbabwe, P.O. Box MP167, Mount Pleasant, Zimbabwe; email: wgwenzi@yahoo.co.uk			Academic Press					03014797		JEVMA	28454068	English	J. Environ. Manage.	Review	Final		Scopus	2-s2.0-85018638822
Conroy R.M., Elmore Meegan M., Joyce T., McGuigan K., Barnes J.	7101653952;6603377640;7103092596;7005983425;57212829327;	Solar disinfection of water reduces diarrhoeal disease: An update	1999	Archives of Disease in Childhood	81	4		337	338		102	10.1136/adc.81.4.337	https://www.scopus.com/inward/record.uri?eid=2-s2.0-0032832727&doi=10.1136%2fadc.81.4.337&partnerID=40&md5=a7c55d90394ce02754099a7d1594a35d	Mercer Building, Royal College of Surgeons, Dept. of Trop. Med./Intl. Health, Dublin 2, Ireland; ICROSS, PO Box 507, Ngong Hills, Kenya	Conroy, R.M., Mercer Building, Royal College of Surgeons, Dept. of Trop. Med./Intl. Health, Dublin 2, Ireland; Elmore Meegan, M., ICROSS, PO Box 507, Ngong Hills, Kenya; Joyce, T., Mercer Building, Royal College of Surgeons, Dept. of Trop. Med./Intl. Health, Dublin 2, Ireland; McGuigan, K., Mercer Building, Royal College of Surgeons, Dept. of Trop. Med./Intl. Health, Dublin 2, Ireland; Barnes, J.…	349 Maasai children younger than 6 years old were randomised by alternate household to drink water either left in plastic bottles exposed to sunlight on the roof of the house or kept indoors (control). The trial was run in Maasai by Maasai community elders. Children drinking solar disinfected water had a significantly lower risk of severe diarrhoeal disease over 8705 two weekly follow up visits; …	Diarrhoeal disease; Randomised controlled trial; Solar disinfection	drinking water; article; controlled study; diarrhea; disinfection; female; fluid intake; human; Kenya; major clinical study; male; preschool child; priority journal; water contamination; water quality; water treatment								Conroy, R.M., Elmore-Meegan, M., Joyce, T., McGuigan, K.G., Barnes, J., Solar disinfection of drinking water and diarrhoea in Maasai children: A controlled field trial (1996) Lancet, 348, pp. 1695-1697; Eltinge, J.L., Sribney, W.M., Svy4: Linear, logistic and probit regression for survey data (1996) Stata Tech Bull, 31, pp. 26-31; McGuigan, K.G., Joyce, T.M., Conroy, R.M., Gillespie, J.B., Elmore…	Conroy, R.M.; Mercer Building, Royal College of Surgeons, Dept. of Trop. Medicine/Intl. Health, Dublin 2, Ireland; email: rconroy@rcsi.ie			BMJ Publishing Group					00039888		ADCHA		English	Arch. Dis. Child.	Article	Final	Open Access	Scopus	2-s2.0-0032832727
Reed R.H.	57199812422;	Solar inactivation of faecal bacteria in water: The critical role of oxygen	1997	Letters in Applied Microbiology	24	4		276	280		102	10.1046/j.1472-765X.1997.00130.x	https://www.scopus.com/inward/record.uri?eid=2-s2.0-0030998106&doi=10.1046%2fj.1472-765X.1997.00130.x&partnerID=40&md5=c2643ba3d564ee1f61965076498e5acb	Division of Biomedical Sciences, Dept. of Chemical and Life Sciences, Univ. of Northumbria at Newcastle, Newcastle upon Tyne, United Kingdom; Division of Biomedical Sciences, Dept. of Chemical and Life Sciences, Univ. of Northhumbria at Newcastle, Newcastle upon Tyne NEI SST, United Kingdom	Reed, R.H., Division of Biomedical Sciences, Dept. of Chemical and Life Sciences, Univ. of Northumbria at Newcastle, Newcastle upon Tyne, United Kingdom, Division of Biomedical Sciences, Dept. of Chemical and Life Sciences, Univ. of Northhumbria at Newcastle, Newcastle upon Tyne NEI SST, United Kingdom	Suspensions of the faecal indicator bacteria Escherichia coli and Enterococcus faecalis were incubated in full sunlight in plastic bottles containing either (i) air-equilibrated (oxygenated) water or (ii) anaerobic (deoxygenated) water. A rapid decrease in cfu ml-1 was observed for actively growing and stationary phase cells of both types of faecal bacteria when illuminated under aerobic conditio…		oxygen; article; controlled study; disinfection; Enterococcus faecalis; Escherichia coli; nonhuman; oxygenation; sunlight; waste water management; Enterococcus faecalis; Escherichia coli; Streptococcus		oxygen, 7782-44-7						Acher, A.J., Sunlight photo-oxidation of organic pollutants in wastewater (1985) Water Science and Technology, 17, pp. 623-632; Acra, A., Karahagopian, Y., Raffoul, Z., Dajani, R., Disinfection of oral rehydration solutions by sunlight (1980) Lancet, 2, pp. 1257-1258; Acra, A., Raffoul, Z., Karahagopian, Y., (1984) Solar Disinfection of Drinking Water and Oral Rehydration Solutions: Guidelines fo…	Reed, R.H.; Division Biomedical Sciences, Dept. Chemical and Life Sciences, University Northumbria at Newcastle, Newcastle upon Tyne NE1 8ST, United Kingdom			Blackwell Publishing Ltd					02668254		LAMIE	9134775	English	LETT. APPL. MICROBIOL.	Article	Final	Open Access	Scopus	2-s2.0-0030998106
Fernández-Ibáñez P., Polo-López M.I., Malato S., Wadhwa S., Hamilton J.W.J., Dunlop P.S.M., D'Sa R., Magee E., O'Shea K., Dionysiou D.D., Byrne J.A.	56108455200;26032688800;57207915948;36952113000;15122221900;7005406519;54907718300;56262226500;7004646478;7003637412;56773303300;	Solar photocatalytic disinfection of water using titanium dioxide graphene composites	2015	Chemical Engineering Journal	261			36	44		101	10.1016/j.cej.2014.06.089	https://www.scopus.com/inward/record.uri?eid=2-s2.0-84911418519&doi=10.1016%2fj.cej.2014.06.089&partnerID=40&md5=cd1456eeb7af0509125935692da4f2be	Plataforma Solar de Almería - CIEMAT, PO Box 22, Tabernas Almería, 04200, Spain; NIBEC, University of UlsterBT370QB, United Kingdom; Department of Chemistry and Biochemistry, Florida International University, University Park, Miami, FL 3319, United States; Environmental Engineering and Science Program, School of Energy Environmental Biological and Medical Engineering, University of Cincinnati, Ci…	Fernández-Ibáñez, P., Plataforma Solar de Almería - CIEMAT, PO Box 22, Tabernas Almería, 04200, Spain; Polo-López, M.I., Plataforma Solar de Almería - CIEMAT, PO Box 22, Tabernas Almería, 04200, Spain; Malato, S., Plataforma Solar de Almería - CIEMAT, PO Box 22, Tabernas Almería, 04200, Spain; Wadhwa, S., NIBEC, University of UlsterBT370QB, United Kingdom; Hamilton, J.W.J., NIBEC, University of U…	Interest has grown in the modification of titanium dioxide with graphene to improve the photocatalytic behaviour. In this work, titanium dioxide-reduced graphene oxide (TiO2-RGO) composites were synthesised by the photocatalytic reduction of exfoliated graphene oxide (GO) by TiO2 (Evonik P25) under UV irradiation in the presence of methanol as a hole acceptor. The composite materials were charact…	Graphene; Photocatalysis; Singlet oxygen; Solar; Titanium dioxide; Water disinfection	Disinfection; Escherichia coli; Graphene; High resolution transmission electron microscopy; Irradiation; Oxides; Photocatalysis; Titanium; Titanium dioxide; Titanium oxides; Water pollution; Photocatalytic disinfections; Photocatalytic reduction; Reduced graphene oxides; Singlet oxygen; Singlet oxygen production; Solar; Visible light excitation; Water disinfections; X ray photoelectron spectrosco…					Humanities in the European Research Area European Commission 1033317 Department for Employment and Learning, Northern Ireland	The authors wish to acknowledge financial support from the US National Science Foundation and the Department of Employment and Learning Northern Ireland for funding under the US-Ireland Collaborative Partnership Initiative (NSF-CBET 1300 Award 1033317). The financial funds by the European Commission (SFERA – Solar Facilities for the European Research Area project’.contract no. 228296) are also ac…		(2012), Progress on Sanitation and Drinking-water: 2012 Update, World Health Organization and UNICEF; Byrne, J.A., Fernandez-Ibanez, P.A., Dunlop, P.S.M., Alrousan, D.M.A., Hamilton, J.W.J., Photocatalytic enhancement for solar disinfection of water: a review (2011) Int. J. Photoenergy, , (2011); Polo-López, M.I., Fernández-Ibanez, P., Ubomba-Jaswab, E., Navntoft, C., García-Fernández, I., Dunlop…	Fernández-Ibáñez, P.; Plataforma Solar de Almería - CIEMAT, PO Box 22, Spain			Elsevier B.V.					13858947		CMEJA		English	Chem. Eng. J.	Article	Final		Scopus	2-s2.0-84911418519
Clasen T., Haller L., Walker D., Bartram J., Cairncross S.	6701896965;23492206100;56699247900;6603696131;7005811380;	Cost-effectiveness of water quality interventions for preventing diarrhoeal disease in developing countries	2007	Journal of Water and Health	5	4		599	608		101	10.2166/wh.2007.010	https://www.scopus.com/inward/record.uri?eid=2-s2.0-36849047704&doi=10.2166%2fwh.2007.010&partnerID=40&md5=6cfc6440695d850b72bee9a5a56457ec	London School of Hygiene and Tropical Medicine, Keppel St., London WC1E 7HT, United Kingdom; World Health Organization, Avenue Appia 20, CH - 1211 Geneva 27, Switzerland; Johns Hopkins University School of Public Health, 615 N. Wolfe Street, Baltimore, MD 21205, United States	Clasen, T., London School of Hygiene and Tropical Medicine, Keppel St., London WC1E 7HT, United Kingdom; Haller, L., World Health Organization, Avenue Appia 20, CH - 1211 Geneva 27, Switzerland; Walker, D., Johns Hopkins University School of Public Health, 615 N. Wolfe Street, Baltimore, MD 21205, United States; Bartram, J., World Health Organization, Avenue Appia 20, CH - 1211 Geneva 27, Switzer…	Using effectiveness data from a recent systematic review and cost data from programme implementers and World Health Organization (WHO) databases, we conducted a cost-effectiveness analysis to compare non-piped in source- (dug well, borehole and communal stand post) and four types of household- (chlorination, filtration, solar disinfection, flocculation/disinfection) based interventions to improve…	Cost-effectiveness; Diarrhoea; Drinking water; Household treatment; Microbial water quality; Water supplies	chlorine; cost-benefit analysis; developing world; diarrheal disease; disease control; disinfection; drinking water; water quality; water treatment; World Health Organization; Africa south of the Sahara; budget; chlorination; cost control; cost effectiveness analysis; data base; developing country; diarrhea; disinfection; filtration; flocculation; health care cost; household; human; mortality; re…		chlorine, 13981-72-1, 7782-50-5						(2007) Best Practices in Safe Water Systems: Lessons Learned from 19 PSI Field Programs, , Abt Associates Inc, Abt Associates Inc, Bethesda, MD, USA; Black, R.E., Diarrheal diseases (2001) Infectious Disease Epidemiology: Theory and Practice, pp. 497-518. , ed. K. E. Nelson, C. Masters Williams & N. Graham, Aspen Publisher, Inc, Gaithersburg, MD, USA, pp; Cairncross, S., Valdmanis, V., Water supp…	Clasen, T.; London School of Hygiene and Tropical Medicine, Keppel St., London WC1E 7HT, United Kingdom; email: thomas.clasen@lshtm.ac.uk								14778920			17878570	English	J. Water Health	Review	Final	Open Access	Scopus	2-s2.0-36849047704
Sichel C., de Cara M., Tello J., Blanco J., Fernández-Ibáñez P.	16246381300;23977541000;7004688561;8368102300;56108455200;	Solar photocatalytic disinfection of agricultural pathogenic fungi: Fusarium species	2007	Applied Catalysis B: Environmental	74	1-2		152	160		101	10.1016/j.apcatb.2007.02.005	https://www.scopus.com/inward/record.uri?eid=2-s2.0-34247621769&doi=10.1016%2fj.apcatb.2007.02.005&partnerID=40&md5=109e7214306712e622be8c005f962986	Plataforma Solar de Almería, CIEMAT, P.O. Box 22, 04200 Tabernas, Almería, Spain; Dpt. Producción Vegetal, Universidad de Almería, Ctra. Sacramento, s/n, Almería, Spain	Sichel, C., Plataforma Solar de Almería, CIEMAT, P.O. Box 22, 04200 Tabernas, Almería, Spain; de Cara, M., Dpt. Producción Vegetal, Universidad de Almería, Ctra. Sacramento, s/n, Almería, Spain; Tello, J., Dpt. Producción Vegetal, Universidad de Almería, Ctra. Sacramento, s/n, Almería, Spain; Blanco, J., Plataforma Solar de Almería, CIEMAT, P.O. Box 22, 04200 Tabernas, Almería, Spain; Fernández-I…	The ability of solar-only and solar photocatalytic (TiO2) disinfection batch-process reactors to inactivate fungal pathogens was evaluated. The photocatalytic disinfection of five wild strains of the Fusarium genus (F. equiseti, F. oxysporum, F. anthophilum, F. verticillioides, and F. solani), a common plant pathogen in Spain and around the world, was successfully achieved. Different disinfection…	Fusarium; Soilborne fungus; Solar disinfection; TiO2 photocatalysis	Biodiversity; Disinfection; Pathogens; Photocatalysis; Solar radiation; Soilborne fungus; Solar disinfection; Verticillioides; Fungi; Fungi; Fusarium; Fusarium anthophilum; Fusarium equiseti; Fusarium oxysporum; Fusarium solani					European Commission, EC: 031650	The authors wish to thank the European Commission for its financial assistance under the “Knowledge and technologies to improve control of neglected communicable diseases” Program, EU-DG Research, Confirming the International Role of Community Research for Development (Contract No. 031650, “SODISWATER”). They also acknowledge the financial support received within the R&D project “Elimination of p…		Vázquez, S., Carpena-Ruiz, R., (2005) J. Environ. Monitor., 7, pp. 1355-1358; Bussell, W.T., Mckennie, S., (2004) N.Z. J. Crop Hort. Sci., 32, pp. 29-37; Le Bot, J., Adamowicz, S., (2006) J. Crop Improv., 15, pp. 323-367; Raviv, M., (2005) Hort. Technol., 15, pp. 52-57; Runia, W.T., (1994) Acta Hort., 25, pp. 361-371; Tomlinson, J.A., Thomas, B.J., (1986) Ann. Appl. Biol., 108, pp. 71-80; Pera-Ti…	Fernández-Ibáñez, P.; Plataforma Solar de Almería, CIEMAT, P.O. Box 22, 04200 Tabernas, Almería, Spain; email: pilar.fernandez@psa.es								09263373		ACBEE		English	Appl. Catal. B Environ.	Article	Final		Scopus	2-s2.0-34247621769
Keresztes S., Tatár E., Mihucz V.G., Virág I., Majdik C., Záray G.	34971462700;6603385234;6602373855;36742943600;6603486290;7004855934;	Leaching of antimony from polyethylene terephthalate (PET) bottles into mineral water	2009	Science of the Total Environment	407	16		4731	4735		100	10.1016/j.scitotenv.2009.04.025	https://www.scopus.com/inward/record.uri?eid=2-s2.0-67349237772&doi=10.1016%2fj.scitotenv.2009.04.025&partnerID=40&md5=42f0cb2b73206c1dd65f72e47cc0bd39	Department of Analytical Chemistry, Institute of Chemistry, L. Eötvös University, Pazmany Peter setány 1/A, H-1117 Budapest, Hungary; Hungarian Satellite Institute of Trace Elements for UNESCO, Pazmany Peter setány 1/A, H-1117 Budapest, Hungary; Sino-Hungarian Joint Laboratory of Environmental Sciences and Health, Pazmany Peter setány 1/A, H-1117 Budapest, Hungary; Department of Biochemistry and …	Keresztes, S., Department of Analytical Chemistry, Institute of Chemistry, L. Eötvös University, Pazmany Peter setány 1/A, H-1117 Budapest, Hungary; Tatár, E., Department of Analytical Chemistry, Institute of Chemistry, L. Eötvös University, Pazmany Peter setány 1/A, H-1117 Budapest, Hungary, Hungarian Satellite Institute of Trace Elements for UNESCO, Pazmany Peter setány 1/A, H-1117 Budapest, Hu…	The Sb leaching from polyethylene terephthalate (PET) package material into 10 different brands of still (non-carbonated) and sparkling (carbonated) Hungarian mineral water purchased in supermarkets was investigated by inductively coupled plasma sector field mass spectrometry (ICP-SF-MS). The Sb concentration measured in PET package materials varied between 210 and 290 mg/kg. Generally, the Sb co…	Antimony; Leaching; Polyethylene terephthalate; SODIS; Water	Concentration of; Concentration values; Hungarians; Inductively coupled plasma sector field mass spectrometry; Mineral water; Order of magnitude; Package materials; PET bottles; SODIS; Solar water disinfection; Storage condition; Storage time; Water samples; Antimony; Beverages; Bottles; Concentration (process); Disinfection; Inductively coupled plasma; Leaching; Lighting; Mass spectrometry; Mine…		antimony, 14374-79-9, 7440-36-0; polyethylene terephthalate, 25038-59-9, 9003-68-3; Antimony, 7440-36-0; Polyethylene Terephthalates; Water Pollutants, Chemical				The authors express their gratitude to Dr. Éva Bertalan (Hungarian Geological Institute) for the kind donation of SLRS-4 sample. Moreover, they are indebted to Ferenc Kubovics (Labsystem Ltd.) for setting a Milestone MW-assisted digestion laboratory in our department. The financial support of Hungarian–Romanian Intergovernmental Scientific and Technical Cooperation through grant No. RO-17/2007 is…		Christen, K., Bottled antimony (2006) Environ Sci Technol, 40, pp. 2500-2501; Duh, B., Effect of antimony catalyst on solid-state polycondensation of poly(ethylene terephthalate) (2002) Polymer, 43, pp. 3147-3154; Gerald, B.L., Marine, J.A., Pope, J.F., Murini, M.W., Bottled water practices of Louisiana healthcare facilities (2007) J Am Diet Assoc, 107, pp. A68; Greathouse, D.G., Craun, G.F., Car…	Záray, G.; Department of Analytical Chemistry, Institute of Chemistry, L. Eötvös University, Pazmany Peter setány 1/A, H-1117 Budapest, Hungary; email: zaray@ludens.elte.hu								00489697		STEVA	19467696	English	Sci. Total Environ.	Article	Final		Scopus	2-s2.0-67349237772
Araña J., Herrera Melián J.A., Doña Rodríguez J.M., González Díaz O., Viera A., Pérez Peña J., Marrero Sosa P.M., Espino Jiménez V.	7005207158;55666370900;6701567121;6602708293;7005140777;7004839316;57189336394;6504090835;	TiO2-photocatalysis as a tertiary treatment of naturally treated wastewater	2002	Catalysis Today	76	2-4		279	289		100	10.1016/S0920-5861(02)00226-2	https://www.scopus.com/inward/record.uri?eid=2-s2.0-0037112746&doi=10.1016%2fS0920-5861%2802%2900226-2&partnerID=40&md5=a2819d3a646825e9b51208b517541edd	Department of Chemistry, Univ. de Las Palmas de Gran Canaria, Tafira Campus, E-35017 Las Palmas de Gran Canaria, Spain; Oficina de Gestion de Residuos, Univ. de Las Palmas de Gran Canaria, Tafira Campus, E-35017 Las Palmas de Gran Canaria, Spain; Polytechnic Institute, C/Canalejas, 43, E-35002 Las Palmas de Gran Canaria, Spain	Araña, J., Department of Chemistry, Univ. de Las Palmas de Gran Canaria, Tafira Campus, E-35017 Las Palmas de Gran Canaria, Spain; Herrera Melián, J.A., Oficina de Gestion de Residuos, Univ. de Las Palmas de Gran Canaria, Tafira Campus, E-35017 Las Palmas de Gran Canaria, Spain; Doña Rodríguez, J.M., Department of Chemistry, Univ. de Las Palmas de Gran Canaria, Tafira Campus, E-35017 Las Palmas d…	Solar TiO2-photocatalysis was applied to waters from a natural wastewater treatment plant located in the Universidad de Las Palmas de Gran Canaria. Degussa P-25 TiO2 and its mixture with activated carbon (AC-TiO2) were used as catalysts. The presence of ozone and certain ions such as phosphates on the photocatalytic degradation of organic matter was also studied. Disinfection experiments have pro…	Activated carbon; FT-IR; Photocatalysis; TiO2; Wastewater	Activated carbon; Catalysts; Fourier transform infrared spectroscopy; Photodegradation; Solar energy; Titanium dioxide; Wastewater treatment; Tertiary water treatment; Photocatalysis					Ministerio de Educación y Cultura, MEC	We are grateful to the Canarian Regional Education Council (Consejerı́a de Educación del Gobierno Autónomo de Canarias), the University of Las Palmas Research Foundation (Fundación Universitaria de Las Palmas), Instituto Tecnológico de Canarias, the Spanish Ministry of Education and Culture (Ministerio de Educación y Cultura) for their financial assistance, and Yarob Tilouni (Destitec Servicios S…		Hutzinger, O., (1984) The Handbook of Environmental Chemistry, 1 (PART C). , Springer, Berlin; Schnitzer, M., Khan, S.U., (1972) Humic Substances in the Environment, , Marcel Dekker, New York; Atherton, N.M., Cranwell, P.A., Floyd, A.J., Haworth, R.D., Humic acid - IESR spectra of humic acids (1967) Tetrahedron, 23, p. 1653; Lagrega, M., Buckingham, P., Evans, J., (1996) Gestion de Residuos Tóxic…	Araña, J.; Department of Chemistry, Univ. de Las Palmas de Gran Canaria, Tafira Campus, E-35017 Las Palmas de Gran Canaria, Spain; email: jaranaesp@hotmail.com								09205861		CATTE		English	Catal Today	Article	Final		Scopus	2-s2.0-0037112746
Zeng X., Wang Z., Meng N., McCarthy D.T., Deletic A., Pan J.-H., Zhang X.	56670628300;56450738600;56548415900;56212123900;6602509848;35234377000;10540976100;	Highly dispersed TiO2 nanocrystals and carbon dots on reduced graphene oxide: Ternary nanocomposites for accelerated photocatalytic water disinfection	2017	Applied Catalysis B: Environmental	202			33	41		99	10.1016/j.apcatb.2016.09.014	https://www.scopus.com/inward/record.uri?eid=2-s2.0-84985906142&doi=10.1016%2fj.apcatb.2016.09.014&partnerID=40&md5=94f50d587c760bb2238735253e1ca4d8	Department of Chemical Engineering, Monash University, Clayton, VIC 3800, Australia; Environmental and Public Health Microbiology Laboratory (EPHM Lab), Monash Infrastructure Research Institute, Department of Civil Engineering, Monash University, Clayton, VIC 3800, Australia; School of Renewable Energy, North China Electric Power University, 2 Beinong Road, Beijing, 102206, China	Zeng, X., Department of Chemical Engineering, Monash University, Clayton, VIC 3800, Australia; Wang, Z., Department of Chemical Engineering, Monash University, Clayton, VIC 3800, Australia; Meng, N., Department of Chemical Engineering, Monash University, Clayton, VIC 3800, Australia; McCarthy, D.T., Environmental and Public Health Microbiology Laboratory (EPHM Lab), Monash Infrastructure Research…	Graphene is widely used as a catalyst support for improved charge separation in TiO2 photocatalysis. However, the surface oxygen reduction activity of TiO2/graphene might be hindered due to the electron storage ability of graphene. In this study, highly dispersed TiO2 and carbon dots (C-dots) co-decorated reduced graphene oxide (CTR) is synthesized via a simple hydrothermal reaction using TiCl4 a…	Carbon dots; Disinfection; Photocatalysis; Reduced graphene oxide; TiO2	Carbonization; Catalysis; Catalyst supports; Disinfection; Electrolytic reduction; Fourier transform infrared spectroscopy; Glucose; Nanocomposites; Nanocrystals; Oxygen; Photocatalysis; Reduction; Separation; Thermogravimetric analysis; Titanium dioxide; Transmission electron microscopy; X ray diffraction; Bacteria inactivation; Bacterial inactivation; Carbon dots; Electrochemical characterizati…					Australian Research Council, ARC: DP140103535	This study was supported by Australia Research Council (ARC DP140103535 ). X. Zhang thanks Australian Research Council and Monash University for his ARF (DP110103533) and Larkins fellowships . Dr. Thomas Gengenbach in CSIRO is acknowledged for XPS characterization and data analysis. Dr Qiaoliang Bao and Mr. Jingchao Song in Monash University are acknowledged for Raman characterization. We thank M…		Schwarzenbach, R.P., Escher, B.I., Fenner, K., Hofstetter, T.B., Johnson, C.A., Von Gunten, U., Wehrli, B., (2006) Science, 313, pp. 1072-1077; Li, Q., Mahendra, S., Lyon, D.Y., Brunet, L., Liga, M.V., Li, D., Alvarez, P.J., (2008) Water Res., 42, pp. 4591-4602; Shannon, M.A., Bohn, P.W., Elimelech, M., Georgiadis, J.G., Marinas, B.J., Mayes, A.M., (2008) Nature, 452, pp. 301-310; Maness, P.-C., …	Zhang, X.; Department of Chemical Engineering, Monash UniversityAustralia; email: xiwang.zhang@monash.edu			Elsevier B.V.					09263373		ACBEE		English	Appl. Catal. B Environ.	Article	Final		Scopus	2-s2.0-84985906142
Giannakis S., López M.I.P., Spuhler D., Pérez J.A.S., Ibáñez P.F., Pulgarin C.	55935026600;26032688800;35590701500;57195586656;56108455200;7003738234;	Solar disinfection is an augmentable, in situ-generated photo-Fenton reaction-Part 2: A review of the applications for drinking water and wastewater disinfection	2016	Applied Catalysis B: Environmental	198			431	446		99	10.1016/j.apcatb.2016.06.007	https://www.scopus.com/inward/record.uri?eid=2-s2.0-84974816109&doi=10.1016%2fj.apcatb.2016.06.007&partnerID=40&md5=8e706d38c907e4419ff534045edddffd	SB, ISIC, Group of Advanced Oxidation Processes, Ecole Polytechnique Fédérale de Lausanne (EPFL), Station 6, Lausanne, 1015, Switzerland; Plataforma Solar de Almería-CIEMAT, P.O. Box 22, Tabernas, Almería, 04200, Spain; CIESOL, Joint Centre of the University of Almería-CIEMAT, Almería, 04120, Spain	Giannakis, S., SB, ISIC, Group of Advanced Oxidation Processes, Ecole Polytechnique Fédérale de Lausanne (EPFL), Station 6, Lausanne, 1015, Switzerland; López, M.I.P., Plataforma Solar de Almería-CIEMAT, P.O. Box 22, Tabernas, Almería, 04200, Spain, CIESOL, Joint Centre of the University of Almería-CIEMAT, Almería, 04120, Spain; Spuhler, D., SB, ISIC, Group of Advanced Oxidation Processes, Ecole …	This is the second part of a comprehensive review article about photo-Fenton reaction at near-neutral pH used for water and wastewater disinfection. In this part, a critical revision of the fundamental physical, chemical and biological parameters affecting the photo-catalytic process efficiency are discussed. The effects of the chemical aspects, considered either as facilitators or competitors of…	Compound parabolic collector; Drinking water; Natural solar radiation; Near-neutral photo-Fenton; Secondary wastewater disinfection; Unconventional photo-Fenton	Chemical analysis; Disinfection; Iron; Iron compounds; Oxidation; Potable water; Wastewater treatment; Water; Water absorption; Bacterial inactivation; Chemical and biologicals; Compound parabolic collector; Photo-Fenton; Photo-Fenton reactions; Scattering and absorption; Wastewater disinfection; Water and wastewater; Image processing					146919 Direktion für Entwicklung und Zusammenarbeit, SDC European Regional Development Fund, FEDER: GA 688928 CTQ2014-54563-C3, CTQ2013-46398-R	The authors wish to thank the Swiss Agency for Development and Cooperation (SDC) and the Swiss National Foundation for the Research for Development (r4d) Grant, for the funding through the project “Treatment of the hospital wastewaters in Côte d'Ivoire and in Colombia by advanced oxidation processes” (Project No. 146919), the Ministry for Economy and Competitiveness (Spanish Government) CTQ2013-4…		McLoughlin, O., Ibañez, P.F., Gernjak, W., Rodriguez, S.M., Gill, L., (2004) Sol. Energy, 77, pp. 625-633; McLoughlin, O., Kehoe, S., McGuigan, K., Duffy, E., Al Touati, F., Gernjak, W., Alberola, I.O., Gill, L., (2004) Sol. Energy, 77, pp. 657-664; Rincon, A.-G., Pulgarin, C., (2004) Appl. Catal. B, 51, pp. 283-302; Rincón, A.-G., Pulgarin, C., (2004) Appl. Catal. B, 49, pp. 99-112; Cho, M., Lee…	Pérez, J.A.S.; CIESOL, Joint Centre of the University of Almería-CIEMATSpain; email: jsanchez@ual.es			Elsevier B.V.					09263373		ACBEE		English	Appl. Catal. B Environ.	Review	Final		Scopus	2-s2.0-84974816109
Rodríguez-Chueca J., Polo-López M.I., Mosteo R., Ormad M.P., Fernández-Ibáñez P.	55364280500;26032688800;15923526800;6508305524;56108455200;	Disinfection of real and simulated urban wastewater effluents using a mild solar photo-Fenton	2014	Applied Catalysis B: Environmental	150-151			619	629		98	10.1016/j.apcatb.2013.12.027	https://www.scopus.com/inward/record.uri?eid=2-s2.0-84893196836&doi=10.1016%2fj.apcatb.2013.12.027&partnerID=40&md5=0c8c8fa8538871f3d5a9e2a9ca5f5d9c	Department of Chemical Engineering and Environmental Technologies, University of Zaragoza, 3 María de Luna Street, 50018 Zaragoza, Spain; Plataforma Solar de Almería - CIEMAT, P.O. Box 22, 04200 Tabernas, Almería, Spain	Rodríguez-Chueca, J., Department of Chemical Engineering and Environmental Technologies, University of Zaragoza, 3 María de Luna Street, 50018 Zaragoza, Spain; Polo-López, M.I., Plataforma Solar de Almería - CIEMAT, P.O. Box 22, 04200 Tabernas, Almería, Spain; Mosteo, R., Department of Chemical Engineering and Environmental Technologies, University of Zaragoza, 3 María de Luna Street, 50018 Zarag…	This work aims to assess the effectiveness of a mild solar photo-Fenton system (low reagent concentrations and near neutral pH) for the removal of fecal bacteria in urban wastewater effluents. Escherichia coli and Enterococcus faecalis were simultaneously evaluated in real and simulated effluents at initial concentrations of 103 and 106CFU/mL. Several concentrations of ferrous sulfate (2.5-10mg-F…	Compound parabolic collector; E. coli; E. faecalis; Pilot plant; Solar photo-Fenton	Bacterial inactivation; Compound parabolic collector; Disinfection efficacy; E. coli; E. faecalis; Enterococcus faecalis; Experimental conditions; Solar photo-Fenton; Bacteria; Disinfection; Escherichia coli; Iron compounds; Isomers; Pilot plants; Wastewater reclamation; Wastewater treatment; Effluents					Gobierno de Aragón	The authors wish to thank the MICINN-FEDER for financing this research through the project “Regeneración de aguas depuradas mediante procesos de oxidación avanzada” (AQUASUN) (CTM2008-01876/TECNO). The authors also thank CAI-Programa Europa for a research grant and the Gobierno de Aragón for the PhD grant to Jorge Rodríguez-Chueca.		Shannon, M.A., Bohn, P.W., Elimelech, M., Georgiadis, J.G., Mariñas, B.J., Mayes, A.M., (2008) Nature, 452, pp. 301-310; Dreschel, P., Scott, C.A., Raschid-Sally, L., Redwood, M., Bahri, A., (2010) Wastewater Irrigation and Health, Assessing and Mitigating Risk in Low-Income Countries, , International Development Research Centre, Earthscan, London; (2004) Guidelines for Water Reuse, , USEPA, U.S.…	Fernández-Ibáñez, P.; Plataforma Solar de Almería - CIEMAT, P.O. Box 22, 04200 Tabernas, Almería, Spain; email: pilar.fernandez@psa.es								09263373		ACBEE		English	Appl. Catal. B Environ.	Article	Final		Scopus	2-s2.0-84893196836
Zhang C., Li Y., Shuai D., Shen Y., Xiong W., Wang L.	56529839800;55881885600;56748877600;56582976900;56669230700;56927784600;	Graphitic carbon nitride (g-C3N4)-based photocatalysts for water disinfection and microbial control: A review	2019	Chemosphere	214			462	479		94	10.1016/j.chemosphere.2018.09.137	https://www.scopus.com/inward/record.uri?eid=2-s2.0-85054652105&doi=10.1016%2fj.chemosphere.2018.09.137&partnerID=40&md5=78a5dab1d9325043717e1b569e1d9be4	Key Laboratory of Integrated Regulation and Resource Development of Shallow Lakes, Ministry of Education, College of Environment, Hohai University, Xikang Road #1, Nanjing, 210098, China; Department of Civil and Environmental Engineering, The George Washington University, 800 22nd St NW Suite 3530, Washington, DC 20052, United States; Department of Civil & Environmental Engineering, The Universit…	Zhang, C., Key Laboratory of Integrated Regulation and Resource Development of Shallow Lakes, Ministry of Education, College of Environment, Hohai University, Xikang Road #1, Nanjing, 210098, China; Li, Y., Key Laboratory of Integrated Regulation and Resource Development of Shallow Lakes, Ministry of Education, College of Environment, Hohai University, Xikang Road #1, Nanjing, 210098, China; Shua…	Microbial contamination in drinking water is of great concern around the world because of high pathogenic risks to humans. Semiconductor photocatalysis has aroused an increasing interest as a promising environmental remediation technology for water disinfection and microbial control. Among various photocatalysts, graphitic carbon nitride (g-C3N4), as a fascinating two-dimensional conjugated polym…	Antimicrobials; Design and performance; Graphitic carbon nitride; Inactivation mechanisms; Photocatalysis	Carbon dioxide; Carbon nitride; Conjugated polymers; Cost effectiveness; Energy conversion; Environmental technology; Hydrogen production; Nitrides; Photocatalysis; Potable water; Remediation; Solar energy; Viruses; Water pollution; Water treatment; Anti-microbial properties; Antimicrobial performance; Antimicrobials; Environmental remediation; Graphitic carbon nitrides; Inactivation mechanisms; …		carbon, 7440-44-0; graphite, 7782-42-5; water, 7732-18-5; Anti-Infective Agents; cyanogen; Graphite; Nitriles; Waste Water			Priority Academic Program Development of Jiangsu Higher Education Institutions, PAPD Six Talent Peaks Project in Jiangsu Province: 2016-JNHB-007 Priority Academic Program Development of Jiangsu Higher Education Institutions, PAPD Six Talent Peaks Project in Jiangsu Province Fundamental Research Funds for the Central Universities: 2018B41714, 2018B47814 Foundation for Innovative Research Groups of…	This study was supported by the National Natural Science Foundation of China (No. 91547105 and 51779076 ); the Foundation for Innovative Research Groups of the National Natural Science Foundation of China (No. 51421006 ); the Priority Academic Program Development of Jiangsu Higher Education Institutions (PAPD); the Six Talent Peaks Project of Jiangsu Province ( 2016-JNHB-007 ); the 333 Talent Pro…		Adhikari, S.P., Awasthi, G.P., Lee, J., Park, C.H., Kim, C.S., Synthesis, characterization, organic compound degradation activity and antimicrobial performance of g-C3N4 sheets customized with metal nanoparticles-decorated TiO2 nanofibers (2016) RSC Adv., 6, pp. 55079-55091; Adhikari, S.P., Pant, H.R., Kim, J.H., Kim, H.J., Park, C.H., Kim, C.S., One pot synthesis and characterization of Ag-ZnO/g…	Li, Y.; Key Laboratory of Integrated Regulation and Resource Development of Shallow Lakes, Ministry of Education, College of Environment, Hohai University, Xikang Road #1, China; email: envly@hhu.edu.cn			Elsevier Ltd					00456535		CMSHA	30273880	English	Chemosphere	Review	Final		Scopus	2-s2.0-85054652105
Liou J.-W., Chang H.-H.	36876536100;26121061400;	Bactericidal effects and mechanisms of visible light-responsive titanium dioxide photocatalysts on pathogenic bacteria	2012	Archivum Immunologiae et Therapiae Experimentalis	60	4		267	275		94	10.1007/s00005-012-0178-x	https://www.scopus.com/inward/record.uri?eid=2-s2.0-84866515166&doi=10.1007%2fs00005-012-0178-x&partnerID=40&md5=973375a467faf7abfeed0136368ac654	Department of Biochemistry, School of Medicine, Tzu Chi University, Hualien, Taiwan; Department of Molecular Biology and Human Genetics, Tzu Chi University, 701 Sec. 3, Hualien 970, Taiwan; Center for Biomedical Nanotechnology Research, Tzu Chi University, Hualien, Taiwan; Nanotechnology Research Center, National Dong Hwa University, Hualien, Taiwan	Liou, J.-W., Department of Biochemistry, School of Medicine, Tzu Chi University, Hualien, Taiwan, Center for Biomedical Nanotechnology Research, Tzu Chi University, Hualien, Taiwan, Nanotechnology Research Center, National Dong Hwa University, Hualien, Taiwan; Chang, H.-H., Department of Molecular Biology and Human Genetics, Tzu Chi University, 701 Sec. 3, Hualien 970, Taiwan, Center for Biomedic…	This review focuses on the antibacterial activities of visible light-responsive titanium dioxide (TiO2) photocatalysts. These photocatalysts have a range of applications including disinfection, air and water cleaning, deodorization, and pollution and environmental control. Titanium dioxide is a chemically stable and inert material, and can continuously exert antimicrobial effects when illuminated…	Bacterial spore; Bactericidal effect; Mode of action; Photocatalysis; Titania; Visible light responsive	aminoglycoside antibiotic agent; beta lactam antibiotic; boron; carbon; chromium; cobalt; fluorine; iron; molybdenum; nitrogen; platinum; quinoline derived antiinfective agent; silver; sulfur; titanium dioxide; vanadium; vancomycin; Acinetobacter baumannii; atomic force microscopy; bacterial cell; bacterial endospore; bacterial virulence; bactericidal activity; cell assay; cell count; disinfectio…		boron, 7440-42-8; carbon, 7440-44-0; chromium, 14092-98-9, 16065-83-1, 7440-47-3; cobalt, 7440-48-4; fluorine, 7782-41-4; iron, 14093-02-8, 53858-86-9, 7439-89-6; molybdenum, 7439-98-7; nitrogen, 7727-37-9; platinum, 7440-06-4; silver, 7440-22-4; sulfur, 13981-57-2, 7704-34-9; titanium dioxide, 1317-70-0, 1317-80-2, 13463-67-7, 51745-87-0; vanadium, 7440-62-2; vancomycin, 1404-90-6, 1404-93-9; An…						Aiello, A.E., Larson, E., Antibacterial cleaning and hygiene products as an emerging risk factor for antibiotic resistance in the community (2003) Lancet Infectious Diseases, 3 (8), pp. 501-506. , DOI 10.1016/S1473-3099(03)00723-0; Arias, C.A., Murray, B.E., Antibiotic-resistant bugs in the 21st century-A clinical super-challenge (2009) New Engl JMed, 360, pp. 439-443; Asahi, R., Morikawa, T., Oh…	Chang, H.-H.; Department of Molecular Biology and Human Genetics, Tzu Chi University, 701 Sec. 3, Hualien 970, Taiwan; email: hhchang@mail.tcu.edu.tw								0004069X		AITEA	22678625	English	Arch. Immunol. Ther. Exp.	Review	Final		Scopus	2-s2.0-84866515166
Sichel C., Blanco J., Malato S., Fernández-Ibáñez P.	16246381300;8368102300;57207915948;56108455200;	Effects of experimental conditions on E. coli survival during solar photocatalytic water disinfection	2007	Journal of Photochemistry and Photobiology A: Chemistry	189	2-3		239	246		93	10.1016/j.jphotochem.2007.02.004	https://www.scopus.com/inward/record.uri?eid=2-s2.0-34249080915&doi=10.1016%2fj.jphotochem.2007.02.004&partnerID=40&md5=9914fef8510f5c0ca5b4b7b02167120f	Plataforma Solar de Almería, CIEMAT, P.O. Box 22, 04200 Tabernas, Almería, Spain	Sichel, C., Plataforma Solar de Almería, CIEMAT, P.O. Box 22, 04200 Tabernas, Almería, Spain; Blanco, J., Plataforma Solar de Almería, CIEMAT, P.O. Box 22, 04200 Tabernas, Almería, Spain; Malato, S., Plataforma Solar de Almería, CIEMAT, P.O. Box 22, 04200 Tabernas, Almería, Spain; Fernández-Ibáñez, P., Plataforma Solar de Almería, CIEMAT, P.O. Box 22, 04200 Tabernas, Almería, Spain	Results of photocatalytic disinfection of Escherichia coli K12 in water in a compound parabolic collector (CPC) solar reactor are reported. The aim of the study is to quantify the influence of operating parameters, such as flow rate, water quality and bacterial concentration, on bacterial viability in solar photocatalysis and in the dark. The catalyst used was an industrial titanium-dioxide-coate…	E. coli; Mechanical stress; Osmotic stress; Photocatalytic disinfection; Solar reactor						European Commission, EC: 031650-SODISWATER AGL2006-12791-C02-01/AGR-FITOSOL Ministerio de Ciencia e Innovación, MICINN	This work received funding from the European Union under contract no. 031650-SODISWATER, and from the Spanish Ministry of Education and Science under its Technical and Agrofoods Resources Program (Contract no. AGL2006-12791-C02-01/AGR-FITOSOL). The authors thank Ahlstrom Research & Services for supply of the photocatalyst. They also wish to thank Mrs. Deborah Fuldauer for the English language rev…		Metcalf, Eddy, (2005) Wastewater Engineering Treatment and Reuse. fourth ed., , Metcalf & Eddy, Inc; Bitton, G., (2005) Wastewater Microbiology. third ed., , John Wiley and Sons, New Jersey; Jarvis, W.J., (1998) Control de Enfermedades en Cultivos de Invernadero, , Ediciones Mundi-prensa 333 pp; Joyce, T., McGuigan, K.G., Elmore-Meegan, M., Conroy, R., (1996) Appl. Environ. Microbiol., 62, pp. 39…	Fernández-Ibáñez, P.; Plataforma Solar de Almería, CIEMAT, P.O. Box 22, 04200 Tabernas, Almería, Spain; email: pilar.fernandez@psa.es								10106030		JPPCE		English	J. Photochem. Photobiol. A Chem.	Article	Final		Scopus	2-s2.0-34249080915
García-Fernández I., Polo-López M.I., Oller I., Fernández-Ibáñez P.	36602624900;26032688800;8415190600;56108455200;	Bacteria and fungi inactivation using Fe 3+/sunlight, H 2O 2/sunlight and near neutral photo-Fenton: A comparative study	2012	Applied Catalysis B: Environmental	121-122			20	29		91	10.1016/j.apcatb.2012.03.012	https://www.scopus.com/inward/record.uri?eid=2-s2.0-84859480330&doi=10.1016%2fj.apcatb.2012.03.012&partnerID=40&md5=f0a35d0ade64213f81b8b1d3cdb03883	Plataforma Solar de Almería-CIEMAT, P.O. Box 22, 04200 Tabernas, Almería, Spain	García-Fernández, I., Plataforma Solar de Almería-CIEMAT, P.O. Box 22, 04200 Tabernas, Almería, Spain; Polo-López, M.I., Plataforma Solar de Almería-CIEMAT, P.O. Box 22, 04200 Tabernas, Almería, Spain; Oller, I., Plataforma Solar de Almería-CIEMAT, P.O. Box 22, 04200 Tabernas, Almería, Spain; Fernández-Ibáñez, P., Plataforma Solar de Almería-CIEMAT, P.O. Box 22, 04200 Tabernas, Almería, Spain	Wastewater reuse is becoming increasingly important for water sustainability, and is essential for the enhancement of access to safe water for human needs like drinking water and crop irrigation. The adequate treatment of contaminated wastewater is needed so that it may be used to recharge water resources. Therefore, reduction and control of waterborne pathogens are required for appropriate water…	Escherichia coli; Fusarium solani; Hydrogen peroxide; Solar disinfection; Solar photo-Fenton	Advanced Oxidation Processes; Bacteria inactivation; Comparative studies; Contaminated wastewater; E. coli; Fungi inactivation; Fusarium; Fusarium solani; Human needs; Hydroxyl radicals; Low dose; Near-neutral pH; Photo-Fenton; Photo-Fenton system; Safe water; Solar disinfection; Solar exposure; Solar light; Vegetative cells; Wastewater reuse; Water disinfections; Water reuse; Water sustainabilit…					Ministerio de Ciencia e Innovación, MICINN: CTM2011-29143-C03-03	The authors wish to thank the Spanish Ministry of Science and Innovation for financial support under the AQUASUN project (reference: CTM2011-29143-C03-03). Irene García-Fernández would like to thank the University of Almeria and CIEMAT-PSA for her Ph.D. research grant.		(2011), http://www.un.org/waterforlifedecade/scarcity.html, United Nations, International Decade for action: Water for life, 2005-2015. Water Scarcity, , (accessed 20.01.12); (2007), World Health Organisation, Economic and health effects of increasing coverage of low cost household drinking-water supply and sanitation interventions to countries off-track to meet MDG target 10; (2006) FAO Statisti…	Fernández-Ibáñez, P.; Plataforma Solar de Almería-CIEMAT, P.O. Box 22, 04200 Tabernas, Almería, Spain; email: pilar.fernandez@psa.es								09263373		ACBEE		English	Appl. Catal. B Environ.	Article	Final		Scopus	2-s2.0-84859480330
Buth J.M., Grandbois M., Vikesland P.J., McNeill K., Arnold W.A.	35080153000;16834295300;6603770862;7005428785;7402285401;	Aquatic photochemistry of chlorinated triclosan derivatives: Potential source of polychlorodibenzo-p-dioxins	2009	Environmental Toxicology and Chemistry	28	12		2555	2563		91	10.1897/08-490.1	https://www.scopus.com/inward/record.uri?eid=2-s2.0-67449147915&doi=10.1897%2f08-490.1&partnerID=40&md5=757a5b84f6fa0d12605e7871cbd58b07	Department of Chemistry, University of Minnesota, 207 Pleasant Street Southeast, Minneapolis, MN 55455, United States; Department of Civil and Environmental Engineering, Virginia Polytechnic Institute and State University, 418 Durham Hall, Blacksburg, VA 24060, United States; Department of Civil Engineering, University of Minnesota, 500 Pillsbury Drive Southeast, Minneapolis, MN 55455, United Sta…	Buth, J.M., Department of Chemistry, University of Minnesota, 207 Pleasant Street Southeast, Minneapolis, MN 55455, United States; Grandbois, M., Department of Chemistry, University of Minnesota, 207 Pleasant Street Southeast, Minneapolis, MN 55455, United States; Vikesland, P.J., Department of Civil and Environmental Engineering, Virginia Polytechnic Institute and State University, 418 Durham Ha…	Triclosan (TCS; 5-chloro-2-(2,4-dichlorophenoxy)phenol), a common antimicrobial agent, may react with residual chlorine in tap water during transport to wastewater treatment plants or during chlorine disinfection of wastewater, generating chlorinated TCS derivatives (CTDs): 4,5-dichloro-2-(2,4- dichlorophenoxy)phenol (4-Cl-TCS), 5,6-dichloro-2-(2,4-dichlorophenoxy)phenol (6-Cl-TCS), and 4,5,6-tri…	Chlorinated triclosan derivatives; Dioxin; Photochemistry; Triclosan	Anti-microbial agent; Chlorine disinfection; Dichlorophenols; Direct photolysis; Dissolved organic matters; Mississippi river; Photochemical conversion; Photochemistry; Photolysis rates; Photoproducts; Potential sources; Pure water; Reductive dechlorination; Solar irradiation; Tap water; Triclosan; Wastewater treatment plants; Biological materials; Chlorine; Dechlorination; Dissolution; Electric …		2,4 dichlorophenol, 120-83-2; triclosan, 3380-34-5; Chlorine Compounds; Tetrachlorodibenzodioxin, 1746-01-6; Triclosan, 3380-34-5; Water Pollutants, Chemical; polychlorodibenzo-4-dioxin						Daughton, C.G., Ternes, T.A., Pharmaceuticals and personal care products in the environment: Agents of subtle change? (1999) Environ Health Perspect, 107, pp. 907-938; Halling-Sorensen, B., Nors Nielsen, S., Lanzky, P.F., Ingerslev, F., Holten Lutzhoft, H.C., Jorgensen, S.E., Occurrence, fate and effects of pharmaceutical substances in the environment - A review (1998) Chemosphere, 36, pp. 357-39…	Arnold, W. A.; Department of Civil Engineering, University of Minnesota, 500 Pillsbury Drive Southeast, Minneapolis, MN 55455, United States; email: arnol032@umn.edu								07307268		ETOCD	19908930	English	Environ. Toxicol. Chem.	Article	Final	Open Access	Scopus	2-s2.0-67449147915
Davies-Colley R.J., Donnison A.M., Speed D.J.	7004096180;6701689665;36860804600;	Towards a mechanistic understanding of pond disinfection	2000	Water Science and Technology	42	10-11		149	158		89	10.2166/wst.2000.0630	https://www.scopus.com/inward/record.uri?eid=2-s2.0-0034539348&doi=10.2166%2fwst.2000.0630&partnerID=40&md5=0bfdde572cd2d79f1a1ed7d5b72245b6	Natl. Inst. Water/Atmosph. Res. Ltd, P.O. Box 11-115, Hamilton, New Zealand	Davies-Colley, R.J., Natl. Inst. Water/Atmosph. Res. Ltd, P.O. Box 11-115, Hamilton, New Zealand; Donnison, A.M., Natl. Inst. Water/Atmosph. Res. Ltd, P.O. Box 11-115, Hamilton, New Zealand; Speed, D.J., Natl. Inst. Water/Atmosph. Res. Ltd, P.O. Box 11-115, Hamilton, New Zealand	A broad overview of mechanisms of disinfection of waste stabilization ponds (WSPs) is based on a review of the literature on indicator micro-organisms in ponds, including our own recent experiments. There is appreciable evidence that sunlight is the single most important factor in WSP disinfection. Much of the uncertainty in the literature regarding pond disinfection may reflect the interaction o…	Bacteria; Bacteriophages; Disinfection; Escherichia coli; Indicators; Waste stabilization ponds	Coliform bacteria; Disinfection; Effluent treatment; pH effects; Wastewater treatment; Water bacteriology; Pond disinfection; Waste stabilization ponds; Stabilization ponds; dissolved oxygen; Disinfection; dissolved gas; Light; Oxygen; pH; stabilization pond; alga; article; coliform bacterium; disinfection; effluent; feces microflora; nonhuman; pH; photooxidation; pond; sunlight; algae; Bacteria …								Calkins, J., Buckles, J.D., Moeller, J.R., The role of solar ultraviolet radiation in 'natural' water purification (1976) Photochem. Photobiol., 24, pp. 49-57; Curtis, T.P., Mara, D.D., Silva, S.A., The effect of sunlight on faecal coliforms in ponds (1992) Wat. Sci. Technol., 26 (7-8), pp. 1729-1738; Curtis, T.P., Mara, D.D., Silva, S.A., Influence of pH, oxygen, and humic substances on ability …	Davies-Colley, R.J.; Natl. Inst. Water/Atmosph. Res. Ltd, P.O. Box 11-115, Hamilton, New Zealand			Int Water Assoc	4th International Specialist Conference on Waste Stabilization Ponds: Technology and the Environment	20 April 1999 through 23 April 1999	Marrakech, Morocco	57824	02731223		WSTED		English	Water Sci. Technol.	Article	Final		Scopus	2-s2.0-0034539348
Mäusezahl D., Christen A., Pacheco G.D., Tellez F.A., Iriarte M., Zapata M.E., Cevallos M., Hattendorf J., Cattaneo M.D., Arnold B., Smith T.A., Colford Jr. J.M.	6603396446;8374314000;35088562100;6602485488;16645903800;35088948600;56344558300;13808305100;35087998100;16174532400;55574197716;7004130553;	Solar drinking water disinfection (SODIS) to reduce childhood diarrhoea in rural Bolivia: A cluster-randomized, controlled trial	2009	PLoS Medicine	6	8	e1000125				88	10.1371/journal.pmed.1000125	https://www.scopus.com/inward/record.uri?eid=2-s2.0-69349090122&doi=10.1371%2fjournal.pmed.1000125&partnerID=40&md5=588ecf941fa5216b0c7a6e45643307a1	Department of Public Health and Epidemiology, Swiss Tropical Institute (STI), University of Basel, Switzerland; Project Concern International (PCI), Cochabamba, Bolivia; Centro de Aguas Y Saneamiento Ambiental (CASA), Facultad de Tecnología, Universidad Mayor de San Simón (UMSS), Cochabamba, Bolivia; Instituto de Investigaciones Biomédicas (IIBISMED), Facultad de Medicina, Universidad Mayor de Sa…	Mäusezahl, D., Department of Public Health and Epidemiology, Swiss Tropical Institute (STI), University of Basel, Switzerland; Christen, A., Department of Public Health and Epidemiology, Swiss Tropical Institute (STI), University of Basel, Switzerland; Pacheco, G.D., Department of Public Health and Epidemiology, Swiss Tropical Institute (STI), University of Basel, Switzerland; Tellez, F.A., Proje…	Background: Solar drinking water disinfection (SODIS) is a low-cost, point-of-use water purification method that has been disseminated globally. Laboratory studies suggest that SODIS is highly efficacious in inactivating waterborne pathogens. Previous field studies provided limited evidence for its effectiveness in reducing diarrhoea. Methods and Findings: We conducted a cluster-randomized contro…		drinking water; ethylene derivative; polyethyleneteraphtalate; unclassified drug; article; Bolivia; child health; community care; confidence interval; diarrhea; disinfection; gastrointestinal disease; groups by age; health care organization; household; human; incidence; primary school; rural area; solar energy; sunlight; water management; Bolivia; clinical trial; cluster analysis; controlled clin…					National Institute of Allergy and Infectious Diseases, NIAID: R01AI050087			(2005) The World Health Report 2005 - Make Every Mother and Child Count, , WHO Geneva: World Health Organization; Pruss, A., Kay, D., Fewtrell, L., Bartram, J., Estimating the burden of disease from water, sanitation, and hygiene at a global level (2002) Environmental Health Perspectives, 110 (5), pp. 537-542; Fewtrell, L., Kaufmann, R.B., Kay, D., Enanoria, W., Haller, L., Colford Jr., J.M., Wat…	Mäusezahl, D.; Department of Public Health and Epidemiology, Swiss Tropical Institute (STI), University of BaselSwitzerland; email: Daniel.Maeusezahl@unibas.ch								15491277			19688036	English	PLoS Med.	Article	Final	Open Access	Scopus	2-s2.0-69349090122
Li P., Li J., Feng X., Li J., Hao Y., Zhang J., Wang H., Yin A., Zhou J., Ma X., Wang B.	57206730184;57208781541;36727398800;55988967800;57207099091;57200451495;57204619684;23989889700;56239484600;57192988378;55574209434;	Metal-organic frameworks with photocatalytic bactericidal activity for integrated air cleaning	2019	Nature Communications	10	1	2177				87	10.1038/s41467-019-10218-9	https://www.scopus.com/inward/record.uri?eid=2-s2.0-85065783644&doi=10.1038%2fs41467-019-10218-9&partnerID=40&md5=41242c390233587853b53486d3a8e6e3	Beijing Key Laboratory of Photoelectronic/Electrophotonic Conversion Materials, Key Laboratory of Cluster Science, Ministry of Education, School of Chemistry and Chemical Engineering, Beijing Institute of Technology, Beijing, 100081, China	Li, P., Beijing Key Laboratory of Photoelectronic/Electrophotonic Conversion Materials, Key Laboratory of Cluster Science, Ministry of Education, School of Chemistry and Chemical Engineering, Beijing Institute of Technology, Beijing, 100081, China; Li, J., Beijing Key Laboratory of Photoelectronic/Electrophotonic Conversion Materials, Key Laboratory of Cluster Science, Ministry of Education, Scho…	Air filtration has become an essential need for passive pollution control. However, most of the commercial air purifiers rely on dense fibrous filters, which have good particulate matter (PM) removal capability but poor biocidal effect. Here we present the photocatalytic bactericidal properties of a series of metal-organic frameworks (MOFs) and their potentials in air pollution control and person…		metal organic framework; nanocrystal; nitrogen; reactive oxygen metabolite; imidazole; imidazole derivative; metal organic framework; oxygen; reactive oxygen metabolite; zinc; antimicrobial activity; catalysis; cleanup; organometallic compound; photolysis; pollution control; air cleaning; air pollution control; airborne bacterium; antimicrobial activity; Article; bactericidal activity; cell densi…		nitrogen, 7727-37-9; imidazole, 1467-16-9, 288-32-4; oxygen, 7782-44-7; zinc, 7440-66-6, 14378-32-6; imidazole; Imidazoles; Metal-Organic Frameworks; Oxygen; Reactive Oxygen Species; Zinc			Beijing Municipal Science and Technology Commission: Z181100004418001 Beijing Institute of Technology Research Fund Program for Young Scholars Natural Science Foundation of Beijing Municipality: 2184121 National Natural Science Foundation of China, NSFC: 2165102, 21674012, 21471018, 21490570, 21801017	This work was financially supported by the National Natural Science Foundation of China (Grant Nos. 2165102, 21471018, 21490570, 21674012, 21801017), Beijing Municipal Science and Technology Project (Z181100004418001), Beijing Natural Science Foundation (2184121), and Beijing Institute of Technology Research Fund Program.		Heft-Neal, S., Burney, J., Bendavid, E., Burke, M., Robust relationship between air quality and infant mortality in Africa (2018) Nature, 559, pp. 254-258. , COI: 1:CAS:528:DC%2BC1cXht1eisr3N; Lelieveld, J., Evans, J.S., Fnais, M., Giannadaki, D., Pozzer, A., The contribution of outdoor air pollution sources to premature mortality on a global scale (2015) Nature, 525, pp. 317-367. , COI: 1:CAS:52…	Ma, X.; Beijing Key Laboratory of Photoelectronic/Electrophotonic Conversion Materials, Key Laboratory of Cluster Science, Ministry of Education, School of Chemistry and Chemical Engineering, Beijing Institute of TechnologyChina; email: xiaojiema@bit.edu.cn			Nature Publishing Group					20411723			31097709	English	Nat. Commun.	Article	Final	Open Access	Scopus	2-s2.0-85065783644
Venieri D., Fraggedaki A., Kostadima M., Chatzisymeon E., Binas V., Zachopoulos A., Kiriakidis G., Mantzavinos D.	54907785200;56050297800;55508990200;14424041800;54388106200;56050225100;7003442581;7003496983;	Solar light and metal-doped TiO2 to eliminate water-transmitted bacterial pathogens: Photocatalyst characterization and disinfection performance	2014	Applied Catalysis B: Environmental	154-155			93	101		87	10.1016/j.apcatb.2014.02.007	https://www.scopus.com/inward/record.uri?eid=2-s2.0-84894664503&doi=10.1016%2fj.apcatb.2014.02.007&partnerID=40&md5=b43855d8ea36def502841bb4d31105f9	School of Environmental Engineering, Technical University of Crete, GR-73100 Chania, Greece; Institute of Electronic Structure and Laser (IESL), FORTH, Vasilika Vouton, GR-70013 Heraklion, Greece; Department of Physics, University of Crete, GR-70013 Heraklion, Greece; Department of Chemical Engineering, University of Patras, Caratheodory 1, University Campus, GR-26504 Patras, Greece; Institute fo…	Venieri, D., School of Environmental Engineering, Technical University of Crete, GR-73100 Chania, Greece; Fraggedaki, A., School of Environmental Engineering, Technical University of Crete, GR-73100 Chania, Greece; Kostadima, M., School of Environmental Engineering, Technical University of Crete, GR-73100 Chania, Greece; Chatzisymeon, E., School of Environmental Engineering, Technical University …	The present study deals with the inactivation of Escherichia coli and Klebsiella pneumoniae in water by means of heterogeneous photocatalysis under simulated solar irradiation. For this purpose, novel Mn-, Co- and Mn/Co-doped TiO2 catalysts were prepared. A straightforward, simple and inexpensive process has been developed based on a co-precipitation method for the synthesis of metal-doped cataly…	E. coli; K. pneumoniae; Metal doping; Solar photocatalysis; Water disinfection									Fisher, M.B., Keane, D.A., Fernández-Ibáñez, P., Colreavy, J., Hinder, S.J., McGuigan, K.G., Pillai, S.C., (2013) Appl. Catal. B: Environ., pp. 8-13; Malato, S., Fernández-Ibáñez, P., Maldonado, M.I., Blanco, J., Gernjak, W., (2009) Catal. Today, 147, pp. 1-59; Suri, R.P.S., Thornton, H.M., Muruganandham, M., (2012) Environ. Technol., 33, pp. 1651-1659; Vijay, M., Ramachandran, K., Ananthapadmana…	Venieri, D.; School of Environmental Engineering, Technical University of Crete, GR-73100 Chania, Greece; email: danae.venieri@enveng.tuc.gr								09263373		ACBEE		English	Appl. Catal. B Environ.	Article	Final		Scopus	2-s2.0-84894664503
Schmid P., Kohler M., Meierhofer R., Luzi S., Wegelin M.	24374918900;57097505100;25031674900;14522774600;6603744572;	Does the reuse of PET bottles during solar water disinfection pose a health risk due to the migration of plasticisers and other chemicals into the water?	2008	Water Research	42	20		5054	5060		87	10.1016/j.watres.2008.09.025	https://www.scopus.com/inward/record.uri?eid=2-s2.0-56949086944&doi=10.1016%2fj.watres.2008.09.025&partnerID=40&md5=3aec027e1978e990dfb80b92168d684c	Empa, Swiss Federal Laboratories for Materials Testing and Research, Überlandstrasse 129, CH-8600 Dübendorf, Switzerland; State Food Law Enforcement Authority, Werkhofstrasse 5, CH-4509 Solothurn, Switzerland; Eawag, Swiss Federal Institute of Aquatic Science and Technology, Sandec, Überlandstrasse 133, CH-8600 Dübendorf, Switzerland	Schmid, P., Empa, Swiss Federal Laboratories for Materials Testing and Research, Überlandstrasse 129, CH-8600 Dübendorf, Switzerland; Kohler, M., State Food Law Enforcement Authority, Werkhofstrasse 5, CH-4509 Solothurn, Switzerland; Meierhofer, R., Eawag, Swiss Federal Institute of Aquatic Science and Technology, Sandec, Überlandstrasse 133, CH-8600 Dübendorf, Switzerland; Luzi, S., Eawag, Swiss…	Solar water disinfection (SODIS) is a simple, effective and inexpensive water treatment procedure suitable for application in developing countries. Microbially contaminated water is filled into transparent polyethylene terephthalate (PET) plastic bottles and exposed to full sunlight for at least 6 h. Solar radiation and elevated temperature destroy pathogenic germs efficiently. Recently, concerns…	Di(2-ethylhexyl)adipate; Di(2-ethylhexyl)phthalate; Drinking water; Health risk; Plasticiser; Solar water disinfection	Bottles; Developing countries; Digital storage; Disinfection; Esters; Food safety; Food storage; Health; Health risks; Plastic bottles; Plasticizers; Potable water; Risk assessment; Safety factor; Solvents; Water conservation; Water pollution; Water treatment; Di(2-ethylhexyl)adipate; Di(2-ethylhexyl)phthalate; Maximum concentrations; Minimum safety factor; Polyethylene terephthalates (PET); Quan…		phthalic acid bis(2 ethylhexyl) ester, 117-81-7; polyethylene terephthalate, 25038-59-9, 60527-88-0, 9003-68-3						Acra, A., Karahagopian, Y., Raffoul, Z., Dajani, R., Disinfection of oral rehydration solutions by sunlight (1980) Lancet, 2 (8206), pp. 1257-1258; Berney, M., Weilenmann, H.-U., Egli, T., Flow-cytometric study of vital cellular functions in Escherichia coli during solar disinfection (SODIS) (2006) Microbiology, 152, pp. 1719-1729; Berney, M., Weilenmann, H.-U., Simonetti, A., Egli, T., Efficacy …	Schmid, P.; Empa, Swiss Federal Laboratories for Materials Testing and Research, Überlandstrasse 129, CH-8600 Dübendorf, Switzerland; email: peter.schmid@empa.ch			Elsevier Ltd					00431354		WATRA	18929387	English	Water Res.	Article	Final		Scopus	2-s2.0-56949086944
Kehoe S.C., Joyce T.M., Ibrahim P., Gillespie J.B., Shahar R.A., McGuigan K.G.	7003546774;7103092596;6602814010;57197071264;7003579404;7005983425;	Effect of agitation, turbidity, aluminium foil reflectors and container volume on the inactivation efficiency of batch-process solar disinfectors	2001	Water Research	35	4		1061	1065		87	10.1016/S0043-1354(00)00353-5	https://www.scopus.com/inward/record.uri?eid=2-s2.0-0035284523&doi=10.1016%2fS0043-1354%2800%2900353-5&partnerID=40&md5=07272b18bfafbff082f0d445da2941d5	Department of Physics, Royal College of Surgeons In Ireland, 123 St. Stephens Green, Dublin 2, Ireland; Tropical Medicine, Royal College of Surgeons In Ireland, 123 St. Stephens Green, Dublin 2, Ireland; Department of Pharmacy, University of Science, Penang, Malaysia; Department of Industrial Microbiology, National University of Ireland, Dublin 4, Ireland	Kehoe, S.C., Department of Physics, Royal College of Surgeons In Ireland, 123 St. Stephens Green, Dublin 2, Ireland; Joyce, T.M., Tropical Medicine, Royal College of Surgeons In Ireland, 123 St. Stephens Green, Dublin 2, Ireland; Ibrahim, P., Department of Pharmacy, University of Science, Penang, Malaysia; Gillespie, J.B., Department of Industrial Microbiology, National University of Ireland, Dub…	We report the results of experiments designed to improve the efficacy of the solar disinfection of drinking water, inactivation process. The effects of periodic agitation, covering the rear surface of the container with aluminium foil, container volume and turbidity on the solar inactivation kinetics of Escherichia coli (starting population = 106CFU ml-1) were investigated. It was shown that agit…	Agitation; Dissolved oxygen; Solar disinfection; Water	Aluminum foil; Disinfection; Solar radiation; Turbidity; Agitation; Aluminum foil reactors; Chemical water treatment; water; agitation; batch process; Disinfection; Drinking water; Turbidity; Water treatment; agitation; aluminum foil; article; container; disinfection; Escherichia coli; kinetics; nonhuman; periodicity; priority journal; solar energy; system analysis; turbidity; Escherichia coli		water, 7732-18-5				This work was supported by the International Collaboration Programme of Enterprise Ireland (Grant No. IC-1997-027), The Wellcome Trust Travel Grant programme and the Research Committee of the Royal College of Surgeons in Ireland. We are indebted to Professor Lim of USM, Penang for his kind assistance.		Acra, A., Jurdi, M., Mu'allem, H., Karahagopian, Y., Raffoul, Z., Water Disinfection by Solar radiation: Assessment and application (1989), Ottawa, Ont., IDRC, xi + 75p; Conroy, R., Elmore-Meegan, M., Joyce, T., McGuigan, K., Barnes, J., Solar disinfection of drinking water and diarrhoea in Maasai children: A controlled field trial (1996) Lancet, 18, pp. 1695-1697; Conroy, R., Elmore-Meegan, M., …	McGuigan, K.G.; Department of Physics, Royal College of Surgeons in Ireland, 123 St. Stephens Green, Dublin 2, Ireland; email: kmcguigan@rcsi.ie			Elsevier Science Ltd, Exeter					00431354		WATRA	11235872	English	Water Res.	Article	Final		Scopus	2-s2.0-0035284523
Wegelin M., Canonica S., Alder C., Marazuela D., Suter M.J.-F., Bucheli Th.D., Haefliger O.P., Zenobi R., McGuigan K.G., Kelly M.T., Ibrahim P., Larroque M.	6603744572;6603872210;36937767000;6506140834;57214611899;57200116343;6602103008;7005407859;7005983425;34770468500;6602814010;6603635738;	Does sunlight change the material and content of polyethylene terephthalate (pet) bottles?	2001	Journal of Water Supply: Research and Technology - AQUA	50	3		125	133		87	10.2166/aqua.2001.0012	https://www.scopus.com/inward/record.uri?eid=2-s2.0-0034986284&doi=10.2166%2faqua.2001.0012&partnerID=40&md5=f0cec1b912c62d7578bc08efe93ee2b3	EAWAG, Swiss Federal Institute for Environmental Science and Technology, P.O. Box 611, 8600 Duebendorf, Switzerland; ETHZ, Swiss Federal Institute of Technology, Department of Chemistry, Zurich, Switzerland; Department of Physics, Royal College of Surgeons in Ireland, Dublin 2, Ireland; Department of Chemistry, Royal College of Surgeons in Ireland, Dublin 2, Ireland; Department of Pharmacy, Unive…	Wegelin, M., EAWAG, Swiss Federal Institute for Environmental Science and Technology, P.O. Box 611, 8600 Duebendorf, Switzerland, ETHZ, Swiss Federal Institute of Technology, Department of Chemistry, Zurich, Switzerland, Department of Physics, Royal College of Surgeons in Ireland, Dublin 2, Ireland, Department of Chemistry, Royal College of Surgeons in Ireland, Dublin 2, Ireland, Department of Ph…	A simple water treatment process called SODIS (solar water disinfection) consists of filling polluted water in PET bottles that are exposed to sunlight for 5-6 hours. However, sunlight does not only destroy disease-causing microorganisms found in the water but also transforms the plastic material into photoproducts. Laboratory and field tests revealed that these photoproducts are generated at the…	PET (polyethylene terephthalate); Photoproducts; Solar radiation; Water disinfection	Diseases; Microorganisms; Plastics; Polyethylenes; Solar radiation; Photoproducts; Water supply; container; Light; Polyethylene terephthalate; Water treatment								Bucheli, T.D., Grüebler, F.C., Müller, S.R., Schwarzenbach, R.P., Simultaneous determination of neutral and acidic pesticides in natural waters at the low nanogram per liter level (1997) Anal. Chem., 69, pp. 1569-1576; Conroy, R., Elmore-Meegan, M., Joyce, T., McGuigan, K., Barnes, J., (1996) The Lancet, 348, pp. 1695-1697; Di Pasquale, G., Pollicino, A., Recca, A., Bottino, F.A., Sandri, M., Leu…	Wegelin, M.; EAWAG, S. Fed. Inst. Environ. Sci./Technol., P.O. Box 611, 8600 Duebendorf, Switzerland			IWA Publishing					00037214		AQUAA		English	J. Water Supply Res. Technol. Aqua	Article	Final		Scopus	2-s2.0-0034986284
Malato S., Maldonado M.I., Fernández-Ibáñez P., Oller I., Polo I., Sánchez-Moreno R.	57207915948;8966864500;56108455200;8415190600;26032688800;13907755700;	Decontamination and disinfection of water by solar photocatalysis: The pilot plants of the Plataforma Solar de Almeria	2016	Materials Science in Semiconductor Processing	42			15	23		86	10.1016/j.mssp.2015.07.017	https://www.scopus.com/inward/record.uri?eid=2-s2.0-84958927410&doi=10.1016%2fj.mssp.2015.07.017&partnerID=40&md5=1fa1e54ba5931d979a5b0250fa2c13a0	Plataforma Solar de Almería (CIEMAT), Carretera Senés, km 4, Tabernas, Almería, 04200, Spain	Malato, S., Plataforma Solar de Almería (CIEMAT), Carretera Senés, km 4, Tabernas, Almería, 04200, Spain; Maldonado, M.I., Plataforma Solar de Almería (CIEMAT), Carretera Senés, km 4, Tabernas, Almería, 04200, Spain; Fernández-Ibáñez, P., Plataforma Solar de Almería (CIEMAT), Carretera Senés, km 4, Tabernas, Almería, 04200, Spain; Oller, I., Plataforma Solar de Almería (CIEMAT), Carretera Senés, …	This work reviews the use of sunlight to produce the HO• radicals by TiO2 nanophotocatalysis. The reacting systems necessary for performing solar photocatalysis will be described and the factors which govern the kinetics of photocatalysis such as initial concentration of reactant, mass of catalyst, pH, temperature, radiant flux and concentration of oxygen are highlighted. Several approaches in or…	Hydrogen; Solar disinfection; Solar photoreactors; Solar water treatment	Catalysis; Disinfection; Gas generators; Hydrogen; Hydrogen production; Organic pollutants; Ozone water treatment; Photocatalysis; Pilot plants; Pollution; Water treatment; Heterogeneous photocatalysis; Photocatalytic hydrogen production; Photocatalytic process; Photocatalytic systems; Photocatalytic water treatment; Singlet oxygen generation; Solar disinfection; Solar photoreactors; Solar power …					Ministerio de Economía y Competitividad, MINECO: CTQ2013-47103-R, WATER4CROP, CTQ2014-54563-C	The authors want to thank financial support from the Spanish “ Ministerio de Economía y Competitividad ”, through project HIDROPILSOL ( CTQ2013-47103-R ) and project WATER4CROP ( CTQ2014-54563-C ).		Agüera, A., Gómez-Ramos, M.M., Fernandez-Alba, A.R., Chemical evaluation of water treatment processes by LC-(Q)TOF-MS: Identification of transformation products (2012) TOF-MS Within Food and Environmental Analysis, , A.R. Fernández-Alba, Elsevier United Kingdom; Ajona, J.A., Vidal, A., The use of CPC collectors for detoxification of contaminated water: Design, construction and preliminary results…	Malato, S.; Plataforma Solar de Almería (CIEMAT), Carretera Senés, km 4, Spain; email: sixto.malato@psa.es			Elsevier Ltd					13698001				English	Mater Sci Semicond Process	Review	Final		Scopus	2-s2.0-84958927410
Rubio D., Nebot E., Casanueva J.F., Pulgarin C.	35316540600;7003831306;6603429095;7003738234;	Comparative effect of simulated solar light, UV, UV/H2O2 and photo-Fenton treatment (UV-Vis/H2O2/Fe2+,3+) in the Escherichia coli inactivation in artificial seawater	2013	Water Research	47	16		6367	6379		86	10.1016/j.watres.2013.08.006	https://www.scopus.com/inward/record.uri?eid=2-s2.0-84885375113&doi=10.1016%2fj.watres.2013.08.006&partnerID=40&md5=8ca5136feba4f4f0561a068eb4564342	Institute of Chemical Science and Engineering, Advanced Oxidation Processes Group (GPAO), Swiss Federal Institute of Technology (EPFL), Station 6, CH-1015 Lausanne, Switzerland; Department of Environmental Technologies, Faculty of Sea and Environmental Sciences, University of Cádiz, Av.Republica Saharaui s/n, 11510 Puerto Real, Spain; Department of Thermal Engines, School of Marine Engineering, N…	Rubio, D., Institute of Chemical Science and Engineering, Advanced Oxidation Processes Group (GPAO), Swiss Federal Institute of Technology (EPFL), Station 6, CH-1015 Lausanne, Switzerland, Department of Environmental Technologies, Faculty of Sea and Environmental Sciences, University of Cádiz, Av.Republica Saharaui s/n, 11510 Puerto Real, Spain; Nebot, E., Department of Environmental Technologies…	Innovative disinfection technologies are being studied for seawater, seeking a viable alternative to chlorination. This study proposes the use of H2O2/UV254 and photo-Fenton as disinfection treatment in seawater. The irradiations were carried out using a sunlight simulator (Suntest) and a cylindrical UV reactor. The efficiency of the treatment was compared for Milli-Q water, Leman Lake water and …	Advanced oxidation process (AOP); Escherichia coli K12; Photo-Fenton; Post-irradiation effect; Seawater disinfection	Biogeochemistry; Disinfection; Escherichia coli; Irradiation; Lakes; Organic compounds; Oxidation; Advanced oxidation process; Bacterial inactivation; Disinfection treatments; Dissolved organic matters; Escherichia coli K-12; Photo-Fenton; Photo-Fenton treatments; Postirradiation; Seawater effects; artificial seawater; bicarbonate; dissolved organic matter; hydrogen peroxide; ion; iron; lake wate…		bicarbonate, 144-55-8, 71-52-3; hydrogen peroxide, 7722-84-1; iron, 14093-02-8, 53858-86-9, 7439-89-6			Ministerio de Educación, Cultura y Deporte, MECD: CTM2009-09527/TECNO, AP2007-02390, CSD2007-00055 Schweizerischer Nationalfonds zur Förderung der Wissenschaftlichen Forschung, SNF: IZ70Z0_131312/1-2	The authors wish to thank the Ministry of Education, Culture and Sport with FPU research fellowship AP2007-02390 and I + D Project CTM2009-09527/TECNO and CSD2007-00055. The authors also thank the Swiss National Science Foundation for the financial support within the program Research partnership with developing countries: Project No IZ70Z0_131312/1-2.		Belov, O.V., Krasavin, E.A., Parkhomenko, A.Y., Model of SOS-induced mutagenesis in bacteria Escherichia coli under ultraviolet irradiation (2009) Journal of Theoretical Biology, 261 (3), pp. 388-395; Bosshard, F., Berney, M., Scheifele, M., Weilenmann, H.-U., Egli, T., Solar disinfection (SODIS) and subsequent dark storage of Salmonella typhimurium and Shigella flexneri monitored by flow cytomet…	Pulgarin, C.; Institute of Chemical Science and Engineering, Advanced Oxidation Processes Group (GPAO), Swiss Federal Institute of Technology (EPFL), Station 6, CH-1015 Lausanne, Switzerland; email: cesar.pulgarin@epfl.ch			Elsevier Ltd					00431354		WATRA	24035676	English	Water Res.	Article	Final		Scopus	2-s2.0-84885375113
Fisher M.B., Iriarte M., Nelson K.L.	55466325000;16645903800;7403228247;	Solar water disinfection (SODIS) of Escherichia coli, Enterococcus spp., and MS2 coliphage: Effects of additives and alternative container materials	2012	Water Research	46	6		1745	1754		86	10.1016/j.watres.2011.12.048	https://www.scopus.com/inward/record.uri?eid=2-s2.0-84857112298&doi=10.1016%2fj.watres.2011.12.048&partnerID=40&md5=2373eb92b0d360a36eca79906e367f78	Department of Civil and Environmental Engineering, University of California, Berkeley, CA 94720-1710, United States; Centro De Aguas y Saneamiento Ambiental (CASA), Universidad Mayor de San Simon, Cochabamba, Bolivia	Fisher, M.B., Department of Civil and Environmental Engineering, University of California, Berkeley, CA 94720-1710, United States; Iriarte, M., Centro De Aguas y Saneamiento Ambiental (CASA), Universidad Mayor de San Simon, Cochabamba, Bolivia; Nelson, K.L., Department of Civil and Environmental Engineering, University of California, Berkeley, CA 94720-1710, United States	The use of alternative container materials and added oxidants accelerated the inactivation of MS2 coliphage and Escherichia coli and Enterococcus spp. bacteria during solar water disinfection (SODIS) trials. Specifically, bottles made from polypropylene copolymer (PPCO), a partially UVB-transparent plastic, resulted in three-log inactivation of these organisms in approximately half the time requi…	Copper; Household water treatment; Hydrogen peroxide; Percarbonate; Point-of-use (POU); Polyethylene terephthalate (PET); Sunlight	Additives; Bacteriophages; Containers; Copper; Escherichia coli; Hydrogen peroxide; Plastic bottles; Polyethylene terephthalates; Polypropylenes; Sodium compounds; Water treatment; Household water; Percarbonate; Point of use; Polyethylene terephthalates (PET); Sunlight; Disinfection; ascorbic acid; carbonic acid derivative; chlorpheniramine tannate plus mepyramine tannate plus phenylephrine; citr…		ascorbic acid, 134-03-2, 15421-15-5, 50-81-7; citric acid, 126-44-3, 5949-29-1, 77-92-9, 8002-14-0; copper, 15158-11-9, 7440-50-8; polycarbonate, 24936-68-3, 25766-59-0; polypropylene, 25085-53-4, 9003-07-0			National Science Foundation, NSF MBF Foundation	This work was supported by a grant from the Blum Center for Developing Economies at U.C. Berkeley and an NSF Graduate Fellowship to MBF. Special thanks to the many individuals whose assistance made this study possible, including Fermin Reygadas, Ana Maria Romero, Alvaro Mercado, Fernando Arias Meneses, Cecilia Decker Franco, Alexandro Canaza Jorges, Wilber Hinojosa Delgadillo, Don Emilio, Michael…		Adams, M.H., (1959) Bacteriophages, , Interscience Publishers, Inc., N.Y; Ananthaswamy, H.N., Eisenstark, A., Near-UV-induced breaks in phage DNA: sensitization by hydrogen peroxide (a tryptophan photoproduct) (1976) Photochem. Photobiol., 24 (5), pp. 439-442; Ananthaswamy, H.N., Eisenstark, A., Repair of hydrogen peroxide-induced single-strand breaks in Escherichia coli deoxyribonucleic acid (19…	Nelson, K.L.; Department of Civil and Environmental Engineering, University of California, Berkeley, CA 94720-1710, United States; email: nelson@ce.berkeley.edu			Elsevier Ltd					00431354		WATRA	22257930	English	Water Res.	Article	Final		Scopus	2-s2.0-84857112298
Sakkas V.A., Giokas D.L., Lambropoulou D.A., Albanis T.A.	35593250400;7003499080;6701867257;35598598800;	Aqueous photolysis of the sunscreen agent octyl-dimethyl-p-aminobenzoic acid: Formation of disinfection byproducts in chlorinated swimming pool water	2003	Journal of Chromatography A	1016	2		211	222		86	10.1016/S0021-9673(03)01331-1	https://www.scopus.com/inward/record.uri?eid=2-s2.0-0141782508&doi=10.1016%2fS0021-9673%2803%2901331-1&partnerID=40&md5=8bd8f61d0e0f964d99b7921e40573af6	Laboratory of Industrial Chemistry, Department of Chemistry, University of Ioannina, Ioannina 45110, Greece	Sakkas, V.A., Laboratory of Industrial Chemistry, Department of Chemistry, University of Ioannina, Ioannina 45110, Greece; Giokas, D.L., Laboratory of Industrial Chemistry, Department of Chemistry, University of Ioannina, Ioannina 45110, Greece; Lambropoulou, D.A., Laboratory of Industrial Chemistry, Department of Chemistry, University of Ioannina, Ioannina 45110, Greece; Albanis, T.A., Laborator…	The photochemical behavior of the sunscreen agent octyl-dimethyl-p-aminobenzoic acid (ODPABA) was studied in different aqueous solutions and under different conditions. ODPABA photolysis was performed under laboratory conditions using a xenon light source and under natural sunlight conditions in sea, swimming pool as well as in distilled water. The influence of dissolved organic matter (DOM) on t…	Octyl-dimethyl-p-aminobenzoic acid; Photodegradation; Sunscreen agents	Chlorination; Disinfection; Photolysis; Reaction kinetics; Water; Aqueous photolysis; Carboxylic acids; chlorine; disinfectant agent; humic acid; octyldimethyl 4 aminobenzoic acid; sea water; sunscreen; unclassified drug; water; xenon; aqueous solution; article; chlorination; concentration (parameters); dealkylation; degradation; disinfection; experiment; extraction; gas chromatography; half life…		chlorine, 13981-72-1, 7782-50-5; humic acid, 1415-93-6; water, 7732-18-5; xenon, 7440-63-3						Stokes, R.P., Diffey, B.L., Dawson, L.C., Barton, S.P., (1998) Int. J. Cosmet. Sci., 20, p. 235; Wright, M.W., Wright, S.T., Wagner, R.F., (2001) J. Am. Acad. Dermatol., 44, p. 781; Nagtegal, M., Ternes, T.A., Baumann, W., Nagel, R., Umweltchem, Z., (1997) Ökotox, 9, p. 79; Lambropoulou, D.A., Giokas, D.L., Sakkas, V.A., Albanis, T.A., Karayannis, M.I., (2002) J. Chromatogr. A, 967, p. 243; Strau…	Albanis, T.A.; Laboratory of Industrial Chemistry, Department of Chemistry, University of Ioannina, Ioannina 45110, Greece; email: talbanis@cc.uoi.gr			Elsevier					00219673		JCRAE	14601840	English	J. Chromatogr. A	Article	Final		Scopus	2-s2.0-0141782508
Wist J., Sanabria J., Dierolf C., Torres W., Pulgarin C.	6506695325;16305655800;6507313560;16023615800;7003738234;	Evaluation of photocatalytic disinfection of crude water for drinking-water production	2002	Journal of Photochemistry and Photobiology A: Chemistry	147	3		241	246		86	10.1016/S1010-6030(01)00615-3	https://www.scopus.com/inward/record.uri?eid=2-s2.0-0037177447&doi=10.1016%2fS1010-6030%2801%2900615-3&partnerID=40&md5=4472f44e46e0bacfb4b63e4cd80a97f8	Grupo de Fotocatálisis, Área de Ingeniería Sanitaria y Ambiental, Universidad del Valle, Cali, Colombia; Grupo de Fotocatálisis, Escuela de Ingeniería Química, Universidad del Valle, Cali, Colombia; Grupo de Fotocatálisis, Departamento de Química, Universidad del Valle, Cali, Colombia; Institute of Environmental Engineering, Laboratory for Environmental Biotechnology, Swiss Federal Institute of T…	Wist, J., Grupo de Fotocatálisis, Área de Ingeniería Sanitaria y Ambiental, Universidad del Valle, Cali, Colombia; Sanabria, J., Grupo de Fotocatálisis, Área de Ingeniería Sanitaria y Ambiental, Universidad del Valle, Cali, Colombia; Dierolf, C., Grupo de Fotocatálisis, Escuela de Ingeniería Química, Universidad del Valle, Cali, Colombia; Torres, W., Grupo de Fotocatálisis, Departamento de Químic…	TiO2-photocatalysis disinfection experiments were carried out with both E. coli in distilled water and natural water samples from the Cauca River (Cali, Colombia). The experiments performed with E. coli in distilled water showed no increase in cell concentration after the treated solution was left in the dark for 24 h. However, the experiments carried out with natural water samples showed drastic…	Crude water; Disinfection; Escherichia coli; Oxidative stress; Photocatalysis; Solar	drinking water; titanium dioxide; water; article; catalysis; concentration (parameters); controlled study; darkness; disinfection; distillation; Escherichia coli; evaluation; irradiation; time; water sampling						This study was possible with collaboration of the cooperation program EPFL-UNIVALLE. We thank ICETEX (Colombia) for financial support and CINARA (Colombia) for technical help. We thank Noel X and Giovana Rincón for their collaboration.		Vogt, C., Regli, S., Controlling THM while attaining disinfection (1981) J. of AWWA, 73 (1), pp. 33-40; Hoffmann, M.R., Martin, S.T., Choi, W.Y., Bahnemann, D.W., Environmental applications of semiconductor photocatalysis (1995) Chem. Rev, 95, p. 69; Ollis, D.F., Pelizzetti, E., Serpone, N., Destruction of water contaminants (1991) Environ. Sci. Technol, 25, p. 1523; Wei, C., Lin, W., Zainal, Z.,…	Wist, J.; Grupo de Fotocatálisis, Area Ingenieria Sanitaria Ambiental, Universidad del Valle, Cali, Colombia; email: sanabria@mafalda.univalle.edu.co								10106030		JPPCE		English	J. Photochem. Photobiol. A Chem.	Article	Final		Scopus	2-s2.0-0037177447
Huang X., Qu Y., Cid C.A., Finke C., Hoffmann M.R., Lim K., Jiang S.C.	56707744400;56042212700;56040657500;57090164000;57203498505;51161598900;7404453051;	Electrochemical disinfection of toilet wastewater using wastewater electrolysis cell	2016	Water Research	92			164	172		85	10.1016/j.watres.2016.01.040	https://www.scopus.com/inward/record.uri?eid=2-s2.0-84956600747&doi=10.1016%2fj.watres.2016.01.040&partnerID=40&md5=51c8c339896bb8b3549332e7e111582a	Civil and Environmental Engineering, University of California, Irvine, CA 92697, United States; Linde+Robinson Laboratories, California Institute of Technology, Pasadena, CA 91125, United States	Huang, X., Civil and Environmental Engineering, University of California, Irvine, CA 92697, United States; Qu, Y., Linde+Robinson Laboratories, California Institute of Technology, Pasadena, CA 91125, United States; Cid, C.A., Linde+Robinson Laboratories, California Institute of Technology, Pasadena, CA 91125, United States; Finke, C., Linde+Robinson Laboratories, California Institute of Technolog…	The paucity of proper sanitation facilities has contributed to the spread of waterborne diseases in many developing countries. The primary goal of this study was to demonstrate the feasibility of using a wastewater electrolysis cell (WEC) for toilet wastewater disinfection. The treated wastewater was designed to reuse for toilet flushing and agricultural irrigation. Laboratory-scale electrochemic…	Disinfection byproducts; Electrochemical disinfection; Microbial pathogens; Solar energy; Toilet wastewater; Wastewater electrolysis cell	Byproducts; Developing countries; Disinfection; Electrolysis; Electrolytic cells; Energy utilization; Escherichia coli; Microbiology; Microorganisms; Reduction; Solar energy; Wastewater reclamation; Agricultural irrigation; Disinfection by-product; Electrochemical disinfection; Electrolysis cell; Inactivation of microorganisms; Microbial pathogens; Reactive oxygen species; Wastewater disinfection…		acetic acid, 127-08-2, 127-09-3, 64-19-7, 71-50-1; bismuth, 7440-69-9; hydroxyl radical, 3352-57-6; hypochlorite, 14380-61-1; titanium dioxide, 1317-70-0, 1317-80-2, 13463-67-7, 51745-87-0; Oxidants; Trihalomethanes; Waste Water			Bill and Melinda Gates Foundation, BMGF: OPP 1069500, OPP 1111246 OISE-1243543	This work was supported by the Bill and Melinda Gates Foundation OPP 1069500 and OPP 1111246 . Graduate Fellowship support to X. Huang and K. Lim was provided by the U.S. National Science Foundation Partnerships for International Research and Education ( OISE-1243543 ).		Bergmann, H., Koparal, A.T., Koparal, A.S., Ehrig, F., The influence of products and by-products obtained by drinking water electrolysis on microorganisms (2008) Microchem. J., 89 (2), pp. 98-107; Bergmann, M.E.H., Rollin, J., Product and by-product formation in laboratory studies on disinfection electrolysis of water using boron-doped diamond anodes (2007) Catal. Today, 124 (3-4), pp. 198-203; B…	Jiang, S.C.; University of California, 844 E Engineering Tower, United States; email: sjiang@uci.edu			Elsevier Ltd					00431354		WATRA	26854604	English	Water Res.	Article	Final	Open Access	Scopus	2-s2.0-84956600747
Bosshard F., Riedel K., Schneider T., Geiser C., Bucheli M., Egli T.	6507269440;7101773056;57201566074;37761382200;17233435000;56233827600;	Protein oxidation and aggregation in UVA-irradiated Escherichia coli cells as signs of accelerated cellular senescence	2010	Environmental Microbiology	12	11		2931	2945		83	10.1111/j.1462-2920.2010.02268.x	https://www.scopus.com/inward/record.uri?eid=2-s2.0-77954592589&doi=10.1111%2fj.1462-2920.2010.02268.x&partnerID=40&md5=51031fe44009cf0dccc7517f0a11d020	Eawag, Swiss Federal Institute of Aquatic Science and Technology, P.O. Box 611, CH-8600 Dübendorf, Switzerland; Institute of Biogeochemistry and Pollutant Dynamics, ETH Zürich, CH-8092 Zürich, Switzerland; Institute of Plant Biology, University of Zürich, CH-8057 Zürich, Switzerland	Bosshard, F., Eawag, Swiss Federal Institute of Aquatic Science and Technology, P.O. Box 611, CH-8600 Dübendorf, Switzerland, Institute of Biogeochemistry and Pollutant Dynamics, ETH Zürich, CH-8092 Zürich, Switzerland; Riedel, K., Institute of Plant Biology, University of Zürich, CH-8057 Zürich, Switzerland; Schneider, T., Institute of Plant Biology, University of Zürich, CH-8057 Zürich, Switzer…	Solar disinfection (SODIS) is a simple drinking water treatment method that improves microbiological water quality where other means are unavailable. It makes use of the deleterious effect of solar irradiation on pathogenic microbes and viruses. A positive impact on health has been documented in several epidemiological studies. However, the molecular mechanisms damaging cells during this simple t…		bacterial protein; article; disinfection; Escherichia coli; immunoblotting; metabolism; methodology; oxidation reduction reaction; protein carbonylation; proteomics; radiation exposure; sunlight; ultraviolet radiation; Bacterial Proteins; Disinfection; Escherichia coli; Immunoblotting; Oxidation-Reduction; Protein Carbonylation; Proteomics; Sunlight; Ultraviolet Rays; Escherichia coli		Bacterial Proteins						Ackermann, M., Stearns, S.C., Jenal, U., Senescence in a bacterium with asymmetric division (2003) Science, 300, p. 1920; Ballesteros, M., Fredriksson, A., Henriksson, J., Nyström, T., Bacterial senescence: protein oxidation in non-proliferating cells is dictated by the accuracy of the ribosomes (2001) EMBO J, 20, pp. 5280-5289; Berlett, B.S., Stadtman, E.R., Protein oxidation in aging, disease, …	Egli, T.; Eawag, Swiss Federal Institute of Aquatic Science and Technology, P.O. Box 611, CH-8600 Dübendorf, Switzerland; email: egli@eawag.ch								14622912		ENMIF	20545749	English	Environ. Microbiol.	Article	Final		Scopus	2-s2.0-77954592589
Ubomba-Jaswa E., Navntoft C., Polo-López M.I., Fernandez-Ibáñez P., McGuigan K.G.	24330143400;16305053100;26032688800;56108455200;7005983425;	Solar disinfection of drinking water (SODIS): An investigation of the effect of UV-A dose on inactivation efficiency	2009	Photochemical and Photobiological Sciences	8	5		587	595		83	10.1039/b816593a	https://www.scopus.com/inward/record.uri?eid=2-s2.0-65549137494&doi=10.1039%2fb816593a&partnerID=40&md5=227a85651d03b0b21686df411beee677	Dept. of Physiology and Medical Physics, Royal College of Surgeons in Ireland, Dublin 2, Ireland; Comisión Nacional de Energía Atómica - CNEA, Av. Gral. Paz 1499, cp BNK1650, San Martín, Buenos Aires, Argentina; Escuela de Posgrado, Universidad Nacional de San Martín, Peatonal Belgrano 3563, B1650ANQ, San Martín, Argentina; Plataforma Solar de Almería-CIEMAT, PO Box 22, 04200 Tabernas, Almería, S…	Ubomba-Jaswa, E., Dept. of Physiology and Medical Physics, Royal College of Surgeons in Ireland, Dublin 2, Ireland; Navntoft, C., Comisión Nacional de Energía Atómica - CNEA, Av. Gral. Paz 1499, cp BNK1650, San Martín, Buenos Aires, Argentina, Escuela de Posgrado, Universidad Nacional de San Martín, Peatonal Belgrano 3563, B1650ANQ, San Martín, Argentina; Polo-López, M.I., Plataforma Solar de Alm…	The effect of solar UV-A irradiance and solar UV-A dose on the inactivation of Escherichia coli K-12 using solar disinfection (SODIS) was studied. E. coli K-12 was seeded in natural well-water contained in borosilicate glass tubes and exposed to sunlight at different irradiances and doses of solar UV radiation. In addition, E. coli K-12 was also inoculated into poly(ethylene) terephthalate (PET) …		drinking water; glass; polyethylene terephthalate; well water; article; chemical reaction; continuous flow reactor; disinfection; Escherichia coli; inoculation; nonhuman; physical chemistry; priority journal; solar radiation; sun exposure; ultraviolet A radiation; Escherichia coli K12		polyethylene terephthalate, 25038-59-9, 60527-88-0, 9003-68-3						Acra, A., Karahagopian, Y., Raffoul, Z., Dajani, R., Disinfection of oral rehydration solutions by sunlight (1980) The Lancet, 2, pp. 1257-1258; Miller, R.V., Jeffrey, W., Mitchell, D., Elasri, M., Bacterial responses to ultraviolet light (1999) ASM News, 65, pp. 535-541; Merwald, H., Klosner, G., Kokesch, C., Der-Petrossian, M., Honigsmann, H., Trautinger, F., UVA-induced oxidative damage and cy…	McGuigan, K. G.; Dept. of Physiology and Medical Physics, Royal College of Surgeons in Ireland, Dublin 2, Ireland; email: kmcguigan@rcsi.ie			Royal Society of Chemistry					1474905X		PPSHC	19424529	English	Photochem. Photobiol. Sci.	Article	Final		Scopus	2-s2.0-65549137494
McGuigan K.G., Méndez-Hermida F., Castro-Hermida J.A., Ares-Mazás E., Kehoe S.C., Boyle M., Sichel C., Fernández-Ibáñez P., Meyer B.P., Ramalingham S., Meyer E.A.	7005983425;8536421100;6603638895;6602829052;7003546774;14038719800;16246381300;56108455200;57214341531;49763697200;7401539122;	Batch solar disinfection inactivates oocysts of Cryptosporidium parvum and cysts of Giardia muris in drinking water	2006	Journal of Applied Microbiology	101	2		453	463		83	10.1111/j.1365-2672.2006.02935.x	https://www.scopus.com/inward/record.uri?eid=2-s2.0-33745906473&doi=10.1111%2fj.1365-2672.2006.02935.x&partnerID=40&md5=d6044d36d9f9f4876f8917d60e363166	Department of Physiology and Medical Physics, Royal College of Surgeons in Ireland, Dublin, Ireland; Department of Microbiology and Parasitology, Faculty of Pharmacy, University of Santiago de Compostela, Santiago de Compostela, Spain; Department of Surgery, Royal College of Surgeons in Ireland, Dublin, Ireland; Plataforma Solar de Almería - CIEMAT, Almería, Spain; Department of Molecular Microbi…	McGuigan, K.G., Department of Physiology and Medical Physics, Royal College of Surgeons in Ireland, Dublin, Ireland, Department of Physiology and Medical Physics, Royal College of Surgeons in Ireland, St Stephen's Green, Dublin 2, Ireland; Méndez-Hermida, F., Department of Microbiology and Parasitology, Faculty of Pharmacy, University of Santiago de Compostela, Santiago de Compostela, Spain; Cast…	Aim: To determine whether batch solar disinfection (SODIS) can be used to inactivate oocysts of Cryptosporidium parvum and cysts of Giardia muris in experimentally contaminated water. Methods and Results: Suspensions of oocysts and cysts were exposed to simulated global solar irradiation of 830 W m -2 for different exposure times at a constant temperature of 40°C. Infectivity tests were carried o…	Cysts; Diarrhoea; Drinking water; Protozoa; Solar disinfection	drinking water; cyst; disinfection; drinking water; infectivity; protozoan; rodent; article; batch solar disinfection; cell viability; cell wall; controlled study; Cryptosporidium parvum; disinfection; experiment; Giardia muris; high temperature; nonhuman; oocyst; parasite virulence; protozoon; radiation dose; radiation exposure; scanning electron microscopy; solar radiation; suspension; water co…								Amar, C.F., Dear, P.H., McLauchlin, J., Detection and identification by real time PCR/RFLP analyses of Cryptosporidium species from human faeces (2004) Lett Appl Microbiol, 38, pp. 217-222; (1998) Standard Methods for Examination of Water and Wastewater, , ed. Clescer, L.S., Greenberg, A.E. and Eaton, A.D. Washington, DC: American Water Works Association and Water Environment Federation; Black, E…	McGuigan, K.G.; Department of Physiology and Medical Physics, Royal College of Surgeons in Ireland, St Stephen's Green, Dublin 2, Ireland; email: kmcguigan@rcsi.ie								13645072		JAMIF	16882154	English	J. Appl. Microbiol.	Article	Final		Scopus	2-s2.0-33745906473
Keresztes S., Tatár E., Czégény Z., Záray G., Mihucz V.G.	34971462700;6603385234;6507478835;7004855934;6602373855;	Study on the leaching of phthalates from polyethylene terephthalate bottles into mineral water	2013	Science of the Total Environment	458-460			451	458		82	10.1016/j.scitotenv.2013.04.056	https://www.scopus.com/inward/record.uri?eid=2-s2.0-84878410295&doi=10.1016%2fj.scitotenv.2013.04.056&partnerID=40&md5=ce80f0b6c05111eeb14e2fb40623f37d	Laboratory of Environmental Chemistry and Bioanalytics, Department of Analytical Chemistry, Institute of Chemistry, Eötvös Loránd University, Pázmány Péter sétany 1/A, H-1117 Budapest, Hungary; Institute of Materials and Environmental Chemistry, Research Centre for Natural Sciences, Hungarian Academy of Sciences, P.O. Box 17, H-1525 Budapest, Hungary	Keresztes, S., Laboratory of Environmental Chemistry and Bioanalytics, Department of Analytical Chemistry, Institute of Chemistry, Eötvös Loránd University, Pázmány Péter sétany 1/A, H-1117 Budapest, Hungary; Tatár, E., Laboratory of Environmental Chemistry and Bioanalytics, Department of Analytical Chemistry, Institute of Chemistry, Eötvös Loránd University, Pázmány Péter sétany 1/A, H-1117 Buda…	Carbonated and non-carbonated mineral water samples bottled in 0.5-L, 1.5-L and 2.0-L polyethylene terephthalate (PET) containers belonging to three different water brands commercialized in Hungary were studied in order to determine their phthalate content by gas chromatography-mass spectrometry. Among the six investigated phthalates, diisobutyl phthalate, di-n-butyl-phthalate, benzyl-butyl phtha…	Bottled water; Carbonated; DEHP; Non-carbonated; PET; Solar water disinfection	Bottled water; Carbonated; DEHP; Non-carbonated; Solar water disinfection; Beverages; Carbonation; Containers; Disinfection; Esters; Gas chromatography; Leaching; Plastic bottles; Polyethylene terephthalates; Water; Potassium compounds; mineral water; phthalic acid; polyethylene terephthalate; concentration (composition); detection method; disinfection; ester; gas chromatography; leaching; mass s…		phthalic acid, 88-99-3; polyethylene terephthalate, 25038-59-9, 9003-68-3; Carbonated Water; Dibutyl Phthalate, 2286E5R2KE; Diethylhexyl Phthalate, C42K0PH13C; Drinking Water; Mineral Waters; Phthalic Acids; Polyethylene Terephthalates; butylbenzyl phthalate, YPC4PJX59M; diisobutyl phthalate, 84-69-5						Al-Saleh, I., Shinwari, N., Alsabbaheen, A., Phthalates residues in plastic bottled waters (2011) J Toxicol Sci, 36, pp. 469-478; Amiridou, D., Voutsa, D., Alkylphenols and phthalates in bottled waters (2011) J Hazard Mater, 185, pp. 281-286; Bach, C., Dauchy, X., Chagnon, M.C., Etienne, S., Chemical compounds and toxicological assessments of drinking water stored in polyethylene terephthalate (P…	Mihucz, V.G.; Laboratory of Environmental Chemistry and Bioanalytics, Department of Analytical Chemistry, Institute of Chemistry, Eötvös Loránd University, Pázmány Péter sétany 1/A, H-1117 Budapest, Hungary; email: vigami72@yahoo.es								00489697		STEVA	23688967	English	Sci. Total Environ.	Article	Final		Scopus	2-s2.0-84878410295
Rose A., Roy S., Abraham V., Holmgren G., George K., Balraj V., Abraham S., Muliyil J., Joseph A., Kang G.	55675086900;7404587728;11142355100;57197503472;27168653400;57203203967;7202507317;35517649100;57213111163;57202656584;	Solar disinfection of water for diarrhoeal prevention in southern India	2006	Archives of Disease in Childhood	91	2		139	141		82	10.1136/adc.2005.077867	https://www.scopus.com/inward/record.uri?eid=2-s2.0-33644827655&doi=10.1136%2fadc.2005.077867&partnerID=40&md5=13890d491ec8a2420dbe94b361a9407c	Department of Gastrointestinal Sciences, Christian Medical College, Vellore, TN 632004, India; Department of Community Health, Christian Medical College, Vellore, TN 632004, India; Section for International Maternal and Child Health, Uppsala University, Sweden	Rose, A., Department of Gastrointestinal Sciences, Christian Medical College, Vellore, TN 632004, India; Roy, S., Department of Gastrointestinal Sciences, Christian Medical College, Vellore, TN 632004, India; Abraham, V., Department of Gastrointestinal Sciences, Christian Medical College, Vellore, TN 632004, India; Holmgren, G., Section for International Maternal and Child Health, Uppsala Univers…	Aims: To evaluate the efficacy and acceptability of solar irradiation in the prevention of diarrhoeal morbidity in children under 5 years of age, in an urban slum in Vellore, Tamil Nadu. Methods: A total of 100 children were assigned to receive drinking water that had been subjected to solar disinfection in polyethylene terephthalate bottles. One hundred age and sex matched controls were also sel…		article; childhood disease; controlled study; cost control; diarrhea; disinfection; follow up; human; incidence; India; infant; major clinical study; morbidity; preschool child; priority journal; qualitative analysis; questionnaire; risk reduction; solar disinfection; solar radiation; urban area; water quality; water treatment; consumer; developing country; epidemiology; evaluation; India; infant…								Kindhauser, M.K., (2003) Global Defence Against the Infectious Disease Threat. Communicable Diseases 2002, , Geneva: World Health Organisation; Gilman, R.H., Skillicorn, P., Boiling of drinking water: Can a fuel-scarce community afford it? (1985) Bull WHO, 63, pp. 157-163; Acra, A., Jurdi, M., Mu'allem, H., (1990) Water Disinfection by Solar Radiation. Assessment and Application, , IDRC-TS66e. Ot…	Kang, G.; Department of Gastrointestinal Sciences, Christian Medical College, Vellore, TN 632004, India; email: gkang@cmcvellore.ac.in								00039888		ADCHA	16403847	English	Arch. Dis. Child.	Article	Final		Scopus	2-s2.0-33644827655
Oates P.M., Shanahan P., Polz M.F.	7004882995;57213666734;7003649791;	Solar disinfection (SODIS): Simulation of solar radiation for global assessment and application for point-of-use water treatment in Haiti	2003	Water Research	37	1		47	54		82	10.1016/S0043-1354(02)00241-5	https://www.scopus.com/inward/record.uri?eid=2-s2.0-0037209991&doi=10.1016%2fS0043-1354%2802%2900241-5&partnerID=40&md5=085f853ae85dbab9b32a461d9dea8166	Department of Civil and Environmental Engineering, Parsons Laboratory, Massachusetts Institute of Technology, Cambridge, MA 02139, United States	Oates, P.M., Department of Civil and Environmental Engineering, Parsons Laboratory, Massachusetts Institute of Technology, Cambridge, MA 02139, United States; Shanahan, P., Department of Civil and Environmental Engineering, Parsons Laboratory, Massachusetts Institute of Technology, Cambridge, MA 02139, United States; Polz, M.F., Department of Civil and Environmental Engineering, Parsons Laborator…	Haiti and other developing countries do not have sufficient meteorological data to evaluate if they meet the solar disinfection (SODIS) threshold of 3-5h of solar radiation above 500W/m2, which is required for adequate microbial inactivation in drinking water. We have developed a mathematical model based on satellite-derived daily total energies to simulate monthly mean, minimum, and maximum 5-h …	Solar disinfection; Solar simulation; Water treatment	Meteorology; Microorganisms; Solar radiation; Spatial variables measurement; Water treatment; Solar disinfection (SODIS); Hydrology; water; Disinfection; Solar power; Water quality; Water supply; solar power; water supply; water treatment; article; coliform bacterium; disinfection; energy; Escherichia coli; geography; Haiti; mathematical model; priority journal; simulation; solar radiation; techn…		water, 7732-18-5						(2001), http://www.unicef.org/statis/Country_1Page73.html; (1999) Haiti: Basic Country Health Profiles, Summaries 1999, , http://www.paho.org/english/sha/prflhai.htm; (1997) SODIS News, 1. , August; Acra, A., Raffoul, Z., Karahagopian, Y., (1984) Solar disinfection of drinking water and oral rehydration solutions, , Paris: UNICEF; Acra, A., Jurdi, M., Mu'allem, H., Darahagopian, Y., Raffoul, Z., …	Polz, M.F.; Department of Civil Engineering, Parsons Laboratory, Massachusetts Inst. of Technology, Cambridge, MA 02139, United States; email: mpolz@mit.edu			Elsevier Ltd					00431354		WATRA	12465787	English	Water Res.	Article	Final		Scopus	2-s2.0-0037209991
Li B., Lai C., Zeng G., Huang D., Qin L., Zhang M., Cheng M., Liu X., Yi H., Zhou C., Huang F., Liu S., Fu Y.	57197799496;36126619400;55454449900;57203762850;57203906502;57195250755;57203768322;57192664774;57193771500;55961678200;57197793634;57197798090;57203955790;	Black Phosphorus, a Rising Star 2D Nanomaterial in the Post-Graphene Era: Synthesis, Properties, Modifications, and Photocatalysis Applications	2019	Small	15	8	1804565				81	10.1002/smll.201804565	https://www.scopus.com/inward/record.uri?eid=2-s2.0-85060633324&doi=10.1002%2fsmll.201804565&partnerID=40&md5=4a47c571171a8687c460ffba323e249f	College of Environmental Science and Engineering, Hunan University, Key Laboratory of Environmental Biology and Pollution Control (Hunan University), Ministry of Education, LuShan South Road, Changsha, Hunan 410082, China	Li, B., College of Environmental Science and Engineering, Hunan University, Key Laboratory of Environmental Biology and Pollution Control (Hunan University), Ministry of Education, LuShan South Road, Changsha, Hunan 410082, China; Lai, C., College of Environmental Science and Engineering, Hunan University, Key Laboratory of Environmental Biology and Pollution Control (Hunan University), Ministry …	Semiconductor photocatalysis, a sustainable and renewable technology, is deemed to be a new path to resolve environmental pollution and energy shortage. The development of effective photocatalysts, especially the metal-free photocatalysts, is a critical determinant of this technique. The recently emerged 2D material of black phosphorus with distinctive properties of tunable direct bandgap, ultrah…	black phosphorus; metal-free photocatalysts; modifications; multifarious applications; semiconductor photocatalysis	Energy conversion; Environmental technology; Light absorption; Nitrogen fixation; Nitrogen removal; Optical properties; Photocatalysis; Photodynamic therapy; Semiconductor quantum dots; Stars; Electronic and optical properties; Environmental pollutions; Large specific surface areas; Metal free; modifications; Multi-functional materials; Photocatalytic performance; Semiconductor photocatalysis; Ph…								Jiang, L., Yuan, X., Pan, Y., Liang, J., Zeng, G., Wu, Z., Wang, H., (2017) Appl. Catal., B, 217, p. 388; Han, Q., Wang, B., Gao, J., Cheng, Z., Zhao, Y., Zhang, Z., Qu, L., (2016) ACS Nano, 10, p. 2745; Ha, E., Lee, L.Y., Wang, J., Li, F., Wong, K.Y., Tsang, S.C., (2014) Adv. Mater., 26, p. 3496; Wang, L., Xiao, H., Cheng, T., Li, Y., Goddard, W.A., III, (2018) J. Am. Chem. Soc., 140, p. 1994; O…	Lai, C.; College of Environmental Science and Engineering, Hunan University, Key Laboratory of Environmental Biology and Pollution Control (Hunan University), Ministry of Education, LuShan South Road, China; email: laicui@hnu.edu.cn			Wiley-VCH Verlag					16136810		SMALB	30680952	English	Small	Review	Final		Scopus	2-s2.0-85060633324
Ferro G., Fiorentino A., Alferez M.C., Polo-López M.I., Rizzo L., Fernández-Ibáñez P.	55618365300;56473722300;57193165293;26032688800;9044416100;56108455200;	Urban wastewater disinfection for agricultural reuse: effect of solar driven AOPs in the inactivation of a multidrug resistant E. coli strain	2015	Applied Catalysis B: Environmental	178			65	73		81	10.1016/j.apcatb.2014.10.043	https://www.scopus.com/inward/record.uri?eid=2-s2.0-84941649718&doi=10.1016%2fj.apcatb.2014.10.043&partnerID=40&md5=2b12bc7a0522c16393a2e1f981017b83	Department of Civil Engineering, University of Salerno, Via Giovanni Paolo II, 132, Fisciano (SA), 84084, Italy; Plataforma Solar de Almería–CIEMAT, Carretera Senés km 4, Tabernas (Almería), 04200, Spain	Ferro, G., Department of Civil Engineering, University of Salerno, Via Giovanni Paolo II, 132, Fisciano (SA), 84084, Italy; Fiorentino, A., Department of Civil Engineering, University of Salerno, Via Giovanni Paolo II, 132, Fisciano (SA), 84084, Italy; Alferez, M.C., Plataforma Solar de Almería–CIEMAT, Carretera Senés km 4, Tabernas (Almería), 04200, Spain; Polo-López, M.I., Plataforma Solar de A…	The occurrence of antibiotics in urban wastewater treatment plants (UWTPs) may result in the development of antibiotic resistance and subsequently in the release of multidrug resistant bacteria (MDR) and genes into the effluent. Conventional disinfection processes are only partially effective in controlling ARB spread, so advanced oxidation processes (AOPs) have been investigated as alternative o…	Antibiotic resistant bacteria; Photocatalysis; Solar disinfection; Urban wastewater; Wastewater reuse.	Antibiotics; Bacteria; Disinfection; Effluent treatment; Effluents; Escherichia coli; Image processing; Iron compounds; Photocatalysis; Titanium dioxide; Wastewater reclamation; Water treatment; Advanced oxidation process; Antibiotic-resistant bacteria; Antimicrobial susceptibility; Compound parabolic collector; Solar disinfection; Urban wastewater; Urban wastewater treatment plants; Wastewater r…					CTM2011-29143-C03-03 European Commission, EC: 228296	The authors thank SFERA program (Solar Facilities for the European Research Area, EC Grant agreement no. 228296) for funding the experimental work and also the Spanish Ministry of Economy and Competitiveness for financial support under the AQUASUN project (reference: CTM2011-29143-C03-03).		United Nations, International Decade for action: Water for life, 2005–2015. Water Scarcity (2014), http://www.un.org/waterforlifedecade/scarcity.shtml; (2014), http://www.fao.org/nr/water/docs/escarcity.pdf, FAO, Water Development and Management Unit. Water Scarcity; Scheierling, S.M., Bartone, C.R., Mara, D.D., Drechsel, P., (2011) Water Int., 36, pp. 420-440; Dreschel, P., Scott, C.A., Raschid-…	Fernández-Ibáñez, P.; Plataforma Solar de Almería–CIEMAT, Carretera Senés km 4, Spain; email: pilar.fernandez@psa.es			Elsevier B.V.					09263373		ACBEE		English	Appl. Catal. B Environ.	Article	Final		Scopus	2-s2.0-84941649718
Agulló-Barceló M., Polo-López M.I., Lucena F., Jofre J., Fernández-Ibáñez P.	41761004000;26032688800;7005443557;7005797406;56108455200;	Solar Advanced Oxidation Processes as disinfection tertiary treatments for real wastewater: Implications for water reclamation	2013	Applied Catalysis B: Environmental	136-137			341	350		81	10.1016/j.apcatb.2013.01.069	https://www.scopus.com/inward/record.uri?eid=2-s2.0-84874785745&doi=10.1016%2fj.apcatb.2013.01.069&partnerID=40&md5=43ce2330229049f3db03f743a394c6e1	Plataforma Solar de Almería - CIEMAT, P.O. Box 22, 04200 Tabernas, Almería, Spain; Department of Microbiology, Faculty of Biology, Universitat de Barcelona, 643 Avinguda Diagonal, 08028 Barcelona, Spain	Agulló-Barceló, M., Department of Microbiology, Faculty of Biology, Universitat de Barcelona, 643 Avinguda Diagonal, 08028 Barcelona, Spain; Polo-López, M.I., Plataforma Solar de Almería - CIEMAT, P.O. Box 22, 04200 Tabernas, Almería, Spain; Lucena, F., Department of Microbiology, Faculty of Biology, Universitat de Barcelona, 643 Avinguda Diagonal, 08028 Barcelona, Spain; Jofre, J., Department of…	The aim of this study was to assess the disinfection of a real secondary effluent from a municipal wastewater treatment plant using added H2O2 (20 and 50mgL-1), TiO2 (100mgL-1) and photo-Fenton under natural solar radiation in compound parabolic collector photo-reactors. For this purpose, the naturally occurring Escherichia coli, spores of sulphite-reducing clostridia (SRC), somatic coliphages (S…	AOP; Bacteriophages; E. coli; Reclaimed water; Solar disinfection	Advanced Oxidation Processes; AOP; Compound parabolic collector; Different treatments; E. coli; F-specific rna bacteriophages; Municipal wastewater treatment plants; Naturally occurring; Photo-Fenton; Re-claimed water; Real wastewater; Secondary effluent; Solar disinfection; Solar process; Somatic coliphages; Tertiary treatment; TiO; Treatment time; Water reuse; Bacteriophages; Disinfection; Effl…					Generalitat de Catalunya: 2009-SRG-01043 Ministerio de Ciencia e Innovación, MICINN: CTM2011-29143-C03-03	The authors wish to thank the Spanish Ministry of Science and Innovation for the financial support under the AQUASUN project (reference: CTM2011-29143-C03-03 ), the Generalitat de Catalunya (reference: 2009-SRG-01043 ) and the Xarxa de Referència en Biotecnologia (Unitat de Microbiologia Ambiental) . Finally, we would like to thank the Language Services (Serveis Lingüístics de la Universitat de B…		(2009) National Water Quality Inventory: Report to Congress, 2004 Reporting Cycle, , US Environmental Protection Agency, USEPA; (2008) The Global Burden of Disease: 2004 Update, , http://www.who.int/healthinfo/global_burden_disease/en/, (accessed 13.11.12), WHO; Jancangelo, J., Trusell, R., (2002) Water Supply, 2, pp. 147-157; (2006) Human Development Report. Beyond Scarcity: Power, Poverty and t…	Agulló-Barceló, M.; Department of Microbiology, Faculty of Biology, Universitat de Barcelona, 643 Avinguda Diagonal, 08028 Barcelona, Spain; email: miriam.agullo.b@gmail.com								09263373		ACBEE		English	Appl. Catal. B Environ.	Article	Final		Scopus	2-s2.0-84874785745
Bosshard F., Bucheli M., Meur Y., Egli T.	6507269440;17233435000;36559840000;56233827600;	The respiratory chain is the cell's Achilles' heel during UVA inactivation in Escherichia coli	2010	Microbiology	156	7		2006	2015		81	10.1099/mic.0.038471-0	https://www.scopus.com/inward/record.uri?eid=2-s2.0-77954597043&doi=10.1099%2fmic.0.038471-0&partnerID=40&md5=c3adc2d29fccde397679a38c9ef0d44a	Eawag, Swiss Federal Institute of Aquatic Science and Technology, PO Box 611, CH-8600 Dübendorf, Switzerland; Institute of Biogeochemistry and Pollutant Dynamics, ETH Zürich, CH-8092 Zürich, Switzerland	Bosshard, F., Eawag, Swiss Federal Institute of Aquatic Science and Technology, PO Box 611, CH-8600 Dübendorf, Switzerland, Institute of Biogeochemistry and Pollutant Dynamics, ETH Zürich, CH-8092 Zürich, Switzerland; Bucheli, M., Eawag, Swiss Federal Institute of Aquatic Science and Technology, PO Box 611, CH-8600 Dübendorf, Switzerland; Meur, Y., Eawag, Swiss Federal Institute of Aquatic Scienc…	Solar disinfection (SODIS) is used as an effective and inexpensive tool to improve the microbiological quality of drinking water in developing countries where no other means are available. Solar UVA light is the agent that inactivates bacteria during the treatment. Damage to bacterial membranes plays a crucial role in the inactivation process. This study showed that even slightly irradiated cells…		adenosine triphosphate; catalase; glucose 6 phosphate dehydrogenase; glutathione disulfide reductase; glyceraldehyde 3 phosphate dehydrogenase; lactate 2 monooxygenase; lactate dehydrogenase; malate dehydrogenase; oxidoreductase; proton transporting adenosine triphosphate synthase; reduced nicotinamide adenine dinucleotide dehydrogenase; succinate oxidase; unclassified drug; Escherichia coli prot…		adenosine triphosphate, 15237-44-2, 56-65-5, 987-65-5; catalase, 9001-05-2; glucose 6 phosphate dehydrogenase, 37259-83-9, 9001-40-5; glyceraldehyde 3 phosphate dehydrogenase, 9001-50-7; lactate 2 monooxygenase, 9028-72-2; lactate dehydrogenase, 9001-60-9; malate dehydrogenase, 9001-64-3; oxidoreductase, 9035-73-8, 9035-82-9, 9037-80-3, 9055-15-6; proton transporting adenosine triphosphate syntha…						Allison, W.S., Kaplan, N.O., The comparative enzymology of triosephosphate dehydrogenase (1964) J Biol Chem, 239, pp. 2140-2152; Anderson, J.W., Foyer, C.H., Walker, D.A., Light-dependent reduction of dehydroascorbate and uptake of exogenous ascorbate by spinach chloroplasts (1983) Planta, 158, pp. 442-450; Ascenzi, J.M., Jagger, J., Ultraviolet action spectrum (238-405 nm) for inhibition of glyc…	Egli, T.; Eawag, Swiss Federal Institute of Aquatic Science and Technology, PO Box 611, CH-8600 Dübendorf, Switzerland; email: egli@eawag.ch								13500872		MROBE	20395268	English	Microbiology	Article	Final	Open Access	Scopus	2-s2.0-77954597043
Cruz-Ortiz B.R., Hamilton J.W.J., Pablos C., Díaz-Jiménez L., Cortés-Hernández D.A., Sharma P.K., Castro-Alférez M., Fernández-Ibañez P., Dunlop P.S.M., Byrne J.A.	50461332300;15122221900;25947708400;7202387308;7006125278;55531830800;57193165293;56108455200;7005406519;56773303300;	Mechanism of photocatalytic disinfection using titania-graphene composites under UV and visible irradiation	2017	Chemical Engineering Journal	316			179	186		78	10.1016/j.cej.2017.01.094	https://www.scopus.com/inward/record.uri?eid=2-s2.0-85011387432&doi=10.1016%2fj.cej.2017.01.094&partnerID=40&md5=21e5c2ac89a16f0db647d58dea0ab7d0	CINVESTAV-Unidad Saltillo, Ave. Industria Metalúrgica No. 1062, Parque Industrial Saltillo-Ramos Arizpe C.P. 25900, Ramos Arizpe, Coahuila, Mexico; NIBEC, Ulster University, NewtownabbeyNorthern Ireland BT37 0QB, United Kingdom; Plataforma Solar de Almería – CIEMAT, PO Box 22, 04200 Tabernas, Almería, Spain; Department of Chemical and Environmental Technology, ESCET, Universidad Rey Juan Carlos, …	Cruz-Ortiz, B.R., CINVESTAV-Unidad Saltillo, Ave. Industria Metalúrgica No. 1062, Parque Industrial Saltillo-Ramos Arizpe C.P. 25900, Ramos Arizpe, Coahuila, Mexico, Autonomous University of Coahuila, Blvd. V. Carranza s/n Col. República Ote. C.P. 25280, Saltillo, Coahuila, Mexico; Hamilton, J.W.J., NIBEC, Ulster University, NewtownabbeyNorthern Ireland BT37 0QB, United Kingdom; Pablos, C., Depar…	Photocatalysis has been shown to be effective for the disinfection of water contaminated with pathogenic microorganisms. In order to increase the solar efficiency of photocatalysis on titanium dioxide (TiO2) it is necessary to modify the TiO2so that visible photons may be utilised in addition to the UV. TiO2– reduced graphene oxide composites (TiO2-rGO) were prepared by the photocatalytic reducti…	Disinfection; Photocatalytic mechanism; Reactive oxygen species; Scavenger studies; TiO2-rGO; Visible light activity	Disinfection; Escherichia coli; Graphene; Irradiation; Light; Oxygen; Photocatalysis; Radiation; Water pollution; Photo-catalytic; Reactive oxygen species; Scavenger studies; TiO2-rGO; Visible-light activity; Titanium dioxide								WHO/UNICEF, Progress on Sanitation and Drinking-water: 2015 Update and MDG Assessment Update, (2015); WHO, Cause-specific mortality: regional estimates for 2008. Geneva, World Health Organization., (n.d.); Liu, L., Johnson, H.L., Cousens, S., Perin, J., Scott, S., Lawn, J.E., Global, regional, and national causes of child mortality: an updated systematic analysis for 2010 with time trends since 2…	Cruz-Ortiz, B.R.; Autonomous University of Coahuila, Blvd. V. Carranza s/n Col. República Ote. C.P. 25280, Mexico; email: b.cruz@uadec.edu.mx			Elsevier B.V.					13858947		CMEJA		English	Chem. Eng. J.	Article	Final		Scopus	2-s2.0-85011387432
Rincón A.-G., Pulgarin C.	57213742084;7003738234;	Absence of E. coli regrowth after Fe3+ and TiO2 solar photoassisted disinfection of water in CPC solar photoreactor	2007	Catalysis Today	124	3-4		204	214		78	10.1016/j.cattod.2007.03.039	https://www.scopus.com/inward/record.uri?eid=2-s2.0-34250199339&doi=10.1016%2fj.cattod.2007.03.039&partnerID=40&md5=4a4faaed862158dce14796587a2c6583	Ecole Polytechnique Fédérale de Lausanne (EPFL), Institut de Sciences et Ingénierie Chimiques, GGEC, Bâtiment CH, Station 6, CH-1015 Lausanne, Switzerland	Rincón, A.-G., Ecole Polytechnique Fédérale de Lausanne (EPFL), Institut de Sciences et Ingénierie Chimiques, GGEC, Bâtiment CH, Station 6, CH-1015 Lausanne, Switzerland; Pulgarin, C., Ecole Polytechnique Fédérale de Lausanne (EPFL), Institut de Sciences et Ingénierie Chimiques, GGEC, Bâtiment CH, Station 6, CH-1015 Lausanne, Switzerland	Field disinfection of water in a large solar compound parabolic collector (CPC) photoreactor (35-70 l) was conducted at 35 °C by different photocatalytic processes: sunlight/TiO2, sunlight/TiO2/Fe3+, sunlight/Fe3+/H2O2 and compared to the control experiment of direct sunlight alone. Experiments were carried out using a CPC and natural water spiked with E. coli K 12. Under these conditions, total …	E. coli K 12; Efficient disinfection time (EDT); Iron photo-assisted reaction; Photo-Fenton; Photocatalysis; Residual disinfection effect; Solar water disinfection; TiO2	Disinfection; Escherichia coli; Photocatalysis; Solar radiation; Titanium dioxide; Bacterial recovery; Efficient disinfection time (EDT); Iron photoassisted reaction; Residual disinfection effect; Solar water disinfection; Water treatment								Cooper, W.J., Cadavid, E., Nickelsen, M.G., Lin, K.J., Kurucz, C.N., Waite, T.D., Amer, J., (1993) Water Work Assn., 85, pp. 106-112; Whitelam, G.C., Codd, G.A., Damaging effects of light on microorganisms (1985) Microbes in Extreme Environments, pp. 129-169. , Herbert R.A., and Codd e.G.A. (Eds), Academic Press, London; Acra, A., Jurdi, M., Mu'allem, H., Karahagopian, Y., Raffoul, Z., (1990) Wat…	Pulgarin, C.; Ecole Polytechnique Fédérale de Lausanne (EPFL), Institut de Sciences et Ingénierie Chimiques, GGEC, Bâtiment CH, Station 6, CH-1015 Lausanne, Switzerland; email: cesar.pulgarin@epfl.ch								09205861		CATTE		English	Catal Today	Article	Final		Scopus	2-s2.0-34250199339
Fu Y., Mei T., Wang G., Guo A., Dai G., Wang S., Wang J., Li J., Wang X.	57209339112;57204043684;57192303874;57192659643;57188970909;57216215389;55273949900;57196472687;57211248196;	Investigation on enhancing effects of Au nanoparticles on solar steam generation in graphene oxide nanofluids	2017	Applied Thermal Engineering	114			961	968		77	10.1016/j.applthermaleng.2016.12.054	https://www.scopus.com/inward/record.uri?eid=2-s2.0-85007246733&doi=10.1016%2fj.applthermaleng.2016.12.054&partnerID=40&md5=e23468bacced9dfa05e619995fc687fe	Hubei Collaborative Innovation Center for Advanced Organic Chemical Materials, Ministry-of-Education Key Laboratory for the Green Preparation and Application of Functional Materials, Hubei Key Laboratory of Polymer Materials (Hubei University), School of Materials Science and Engineering, Hubei University, Wuhan, 430062, China	Fu, Y., Hubei Collaborative Innovation Center for Advanced Organic Chemical Materials, Ministry-of-Education Key Laboratory for the Green Preparation and Application of Functional Materials, Hubei Key Laboratory of Polymer Materials (Hubei University), School of Materials Science and Engineering, Hubei University, Wuhan, 430062, China; Mei, T., Hubei Collaborative Innovation Center for Advanced O…	Solar vapor generation enabled by nanoparticles is a green, efficient and direct approach to utilize solar energy. In this work, nanocomposites of graphene oxide (GO) and gold (Au) nanoparticles were prepared to generate solar steam under sunlight irradiation. The changes on steam pressure, mass loss and temperature of water were used to study the solar photothermal properties of GO-Au nanocompos…	Au nanoparticles; Graphene oxide; Nanofluids; Photothermal conversion properties; Solar vapor	Desalination; Gold compounds; Gold nanoparticles; Graphene; Graphene oxide; Irradiation; Nanocomposites; Nanoparticles; Solar energy; Steam; Steam generators; Ambient conditions; Nanofluids; Photo-thermal conversions; Photothermal effects; Photothermal properties; Seawater desalination; Sunlight irradiation; Synergistic interaction; Nanofluidics					2016YFA0200200 2014CFA096 National Natural Science Foundation of China, NSFC: 21401049, 51272071, 51203045	This work is financially supported by the Ministry of Science and Technology of China (Grant 2016YFA0200200) and National Natural Science Foundation of China (Grants 51272071, 51203045 and 21401049) and Hubei Provincial Department of Science & Technology (2014CFA096).		O'Regan, B., Grätzel, M., A low-cost, high-efficiency solar cell based on dye-sensitized colloidal TiO2 films (1991) Nature, 353, pp. 737-740; Green, M.A., Emery, K., Hishikawa, Y., Warta, W., Dunlop, E.D., Solar cell efficiency tables (Version 45) (2015) Prog. Photovolt. Res. Appl., 23, pp. 1-9; Han, D., Meng, Z., Wu, D., Zhang, C., Zhu, H., Thermal properties of carbon black aqueous nanofluids …	Mei, T.; Hubei Collaborative Innovation Center for Advanced Organic Chemical Materials, Ministry-of-Education Key Laboratory for the Green Preparation and Application of Functional Materials, Hubei Key Laboratory of Polymer Materials (Hubei University), School of Materials Science and Engineering, Hubei UniversityChina; email: meitao@hubu.edu.cn			Elsevier Ltd					13594311		ATENF		English	Appl Therm Eng	Article	Final		Scopus	2-s2.0-85007246733
Clasen T.F., Alexander K.T., Sinclair D., Boisson S., Peletz R., Chang H.H., Majorin F., Cairncross S.	6701896965;55890930700;7202616925;16030238900;23767350400;36771346500;55831096200;7005811380;	Interventions to improve water quality for preventing diarrhoea	2015	Cochrane Database of Systematic Reviews	2015	10	CD004794				77	10.1002/14651858.CD004794.pub3	https://www.scopus.com/inward/record.uri?eid=2-s2.0-85015313579&doi=10.1002%2f14651858.CD004794.pub3&partnerID=40&md5=a2974fdc932eaf55e253bb997979c0c1	Rollins School of Public Health, Emory University, Department of Environmental Health, 1518 Clifton Road NE, Atlanta, GA 30322, United States; Liverpool School of Tropical Medicine, Department of Clinical Sciences, Pembroke Place, Liverpool, L3 5QA, United Kingdom; London School of Hygiene and Tropical Medicine, Faculty of Infectious and Tropical Diseases, London, United Kingdom; Aquaya Institute…	Clasen, T.F., Rollins School of Public Health, Emory University, Department of Environmental Health, 1518 Clifton Road NE, Atlanta, GA 30322, United States; Alexander, K.T., Rollins School of Public Health, Emory University, Department of Environmental Health, 1518 Clifton Road NE, Atlanta, GA 30322, United States; Sinclair, D., Liverpool School of Tropical Medicine, Department of Clinical Scienc…	Background: Diarrhoea is a major cause of death and disease, especially among young children in low-income countries. In these settings, many infectious agents associated with diarrhoea are spread through water contaminated with faeces. In remote and low-income settings, source-based water quality improvement includes providing protected groundwater (springs, wells, and bore holes), or harvested …		drinking water; drinking water; chlorination; clinical effectiveness; diarrhea; disinfection; filtration; flocculation; highest income group; household; human; intervention study; low income country; meta analysis; microbial contamination; middle income country; outcome assessment; preventive health service; priority journal; randomized controlled trial (topic); Review; self report; sunlight; wat…		Drinking Water						Abebe, L.S., Smith, J.A., Narkiewicz, S., Oyanedel-Craver, V., Conaway, M., Singo, A., Ceramic water filters impregnated with silver nanoparticles as a point-of-use water-treatment intervention for HIV-positive individuals in Limpopo Province, South Africa: a pilot study of technological performance and human health benefits (2014) Journal of Water and Health, 12 (2), pp. 288-300; Alam, N., Wojty…	Clasen, T.F.; Rollins School of Public Health, Emory University, Department of Environmental Health, 1518 Clifton Road NE, United States; email: thomas.clasen@lshtm.ac.uk			John Wiley and Sons Ltd					1469493X			26488938	English	Cochrane Database Syst. Rev.	Review	Final		Scopus	2-s2.0-85015313579
Rufener S., Mäusezahl D., Mosler H.-J., Weingartner R.	35849425100;6603396446;55986238900;7003431919;	Quality of drinking-water at source and point-of consumption-Drinking cup as a high potential recontamination risk: A field study in Bolivia	2010	Journal of Health, Population and Nutrition	28	1		34	41		77	10.3329/jhpn.v28i1.4521	https://www.scopus.com/inward/record.uri?eid=2-s2.0-77951239085&doi=10.3329%2fjhpn.v28i1.4521&partnerID=40&md5=3f7f55fa0617f818a7d83c7c0ee2d816	Group of Hydrology, Geographical Institute, University of Bern, Hallerstrasse 12, 3012 Bern, Switzerland; Department of Public Health and Epidemiology, Swiss Tropical Institute, Socinstrasse 57, PO Box, CH-4002 Basel, Switzerland; Swiss Federal Institute of Aquatic Sciences and Technology, EAWAG, Überlandstrasse 133, PO Box 611, 8600 Dübendorf, Switzerland	Rufener, S., Group of Hydrology, Geographical Institute, University of Bern, Hallerstrasse 12, 3012 Bern, Switzerland, Department of Public Health and Epidemiology, Swiss Tropical Institute, Socinstrasse 57, PO Box, CH-4002 Basel, Switzerland; Mäusezahl, D., Department of Public Health and Epidemiology, Swiss Tropical Institute, Socinstrasse 57, PO Box, CH-4002 Basel, Switzerland; Mosler, H.-J., …	In-house contamination of drinking-water is a persistent problem in developing countries. This study aimed at identifying critical points of contamination and determining the extent of recontamination after water treatment. In total, 81 households were visited, and 347 water samples from their current sources of water, transport vessels, treated water, and drinking vessels were analyzed. The qual…	Bolivia; Disinfection; Drinking-water; Hygiene; Water management; Water pollution; Water supply	Escherichia coli; article; biofouling; Bolivia; Escherichia coli; feces; human; isolation and purification; methodology; microbiology; risk factor; sanitation; standard; statistics; water management; water supply; Biofouling; Bolivia; Escherichia coli; Feces; Humans; Risk Factors; Sanitation; Water Microbiology; Water Purification; Water Supply								(2005) World health report 2005, pp. 61-73. , World Health Organization Geneva: World Health Organization; Pruss, A., Kay, D., Fewtrell, L., Bartram, J., Estimating the burden of disease from water, sanitation and hygiene at a global level (2002) Environ Health Perspect, 5, pp. 537-542; Lindskog, R.U., Lindskog, P.A., Bacteriological contamination of water in rural-areas: an intervention study fr…	Rufener, S.; Swiss Tropical Institute, Socinstrasse 57, PO Box, CH-4002 Basel, Switzerland; email: simonne.rufener@unibas.ch			International Center for Diarrhoeal Disease Research					16060997		JHPNA	20214084	English	J. Health Popul. Nutr.	Article	Final	Open Access	Scopus	2-s2.0-77951239085
Stauber C.E., Ortiz G.M., Loomis D.P., Sobsey M.D.	14720217100;14719936600;7006011056;7005538244;	A randomized controlled trial of the concrete biosand filter and its impact on diarrheal disease in Bonao, Dominican Republic	2009	American Journal of Tropical Medicine and Hygiene	80	2		286	293		77	10.4269/ajtmh.2009.80.286	https://www.scopus.com/inward/record.uri?eid=2-s2.0-59649128543&doi=10.4269%2fajtmh.2009.80.286&partnerID=40&md5=ddbd78f18ce4901ffcc13866ff167e0c	Georgia State University, Institute of Public Health, P.O. Box 3995, Atlanta, GA 30302-3995, United States; University of North Carolina - Chapel Hill, School of Public Health, Department of Environmental Sciences and Engineering, Chapel Hill, NC 27599-7431, United States; School of Public Health/271, University of Nevada, Reno, Reno, NV 89557-0036, United States; University of North Carolina - C…	Stauber, C.E., Georgia State University, Institute of Public Health, P.O. Box 3995, Atlanta, GA 30302-3995, United States; Ortiz, G.M., University of North Carolina - Chapel Hill, School of Public Health, Department of Environmental Sciences and Engineering, Chapel Hill, NC 27599-7431, United States; Loomis, D.P., School of Public Health/271, University of Nevada, Reno, Reno, NV 89557-0036, Unite…	A number of household water treatment and safe storage technologies, such as chlorine disinfection, solar disinfection, and ceramic filtration, have been documented for their ability to reduce diarrheal disease and improve microbial water quality. The biosand filter (BSF) is a promising household water treatment technology in use by > 500,000 people globally. The purpose of this research was to d…		drinking water; silicon dioxide; article; biofilter; biosand filter; child; clinical trial; controlled clinical trial; controlled study; diarrhea; disease surveillance; Dominican Republic; Escherichia coli; female; household; human; major clinical study; male; preschool child; randomized controlled trial; school child; water quality; Dominican Republic; Escherichia coli infection; filtration; hou…		silicon dioxide, 10279-57-9, 14464-46-1, 14808-60-7, 15468-32-3, 60676-86-0, 7631-86-9; Silicon Dioxide, 7631-86-9						Kosek, M., Bern, C., Guerrant, R.L., The global burden of diarrhoeal disease, as estimated from studies published between 1992 and 2000 (2003) Bull World Health Organ, 81, pp. 197-204; Pruss-Ustun, A., Corvalan, C., How much disease burden can be prevented by environmental interventions? (2006) Epidemiology, 18, pp. 1-12; Fewtrell, L., Kaufmann, R.B., Kay, D., Enanoria, W., Haller, L., Colford Jr…	Stauber, C. E.; Georgia State University, Institute of Public Health, P.O. Box 3995, Atlanta, GA 30302-3995, United States; email: cstauber@gsu.edu			American Society of Tropical Medicine and Hygiene					00029637		AJTHA	19190228	English	Am. J. Trop. Med. Hyg.	Article	Final	Open Access	Scopus	2-s2.0-59649128543
Duffy E.F., Al Touati F., Kehoe S.C., McLoughlin O.A., Gill L.W., Gernjak W., Oller I., Maldonado M.I., Malato S., Cassidy J., Reed R.H., McGuigan K.G.	57215457166;6507973577;7003546774;6506485537;7005889332;6602294487;8415190600;8966864500;57207915948;57200136936;57199812422;7005983425;	A novel TiO2-assisted solar photocatalytic batch-process disinfection reactor for the treatment of biological and chemical contaminants in domestic drinking water in developing countries	2004	Solar Energy	77	5		649	655		77	10.1016/j.solener.2004.05.006	https://www.scopus.com/inward/record.uri?eid=2-s2.0-3142570674&doi=10.1016%2fj.solener.2004.05.006&partnerID=40&md5=894001566a1332d59e36095a987030de	Department of Chemistry, Royal College of Surgeons in Ireland, Dublin 2, Ireland; Department of Surgery, Royal College of Surgeons in Ireland, Beaumont Hospital, Dublin 9, Ireland; Department of Civil Engineering, University of Dublin, Trinity College, Dublin 2, Ireland; Plataforma Solar de Almerla, CIEMAT, Ctra. Senés Km.4, 04200 Tabemas, Almeria, Spain; School of Chemistry, Dublin Institute of …	Duffy, E.F., Department of Chemistry, Royal College of Surgeons in Ireland, Dublin 2, Ireland; Al Touati, F., Department of Chemistry, Royal College of Surgeons in Ireland, Dublin 2, Ireland; Kehoe, S.C., Department of Surgery, Royal College of Surgeons in Ireland, Beaumont Hospital, Dublin 9, Ireland; McLoughlin, O.A., Department of Civil Engineering, University of Dublin, Trinity College, Dubli…	The technical feasibility and performance of photocatalytic TiO2 coatings in batch-process solar disinfection (SO-DIS) reactors to improve potability of drinking water in developing countries have been studied. Borosilicate glass and PET plastic SODIS reactors fitted with flexible plastic inserts coated with TiO2 powder were shown to be 20% and 25% more effective, respectively, than standard SODI…	Biological; Chemical; Decontamination; Drinking water; Photocatalysis	Borosilicate glass; Chemical reactors; Coatings; Contamination; Disinfection; Photocatalysis; Polyethylene terephthalates; Solar energy; Titanium dioxide; Coated plastics; Solar disinfection; Solar photocatalytic batch-process; Sunlight; Water treatment; catalysis; decontamination; developing world; disinfection; drinking water; solar power; water treatment; catalysis; disinfection; water treatme…					Österreichischen Akademie der Wissenschaften, ÖAW European Commission, EC ICA3-CT20002-10016, HPRI-CT1999-00013 Enterprise Ireland: RIF/2002/610	This work was funded by the European Union under the Improving Human Potential 2003 Programme of EU-DGXII (Contract HPRI-CT1999-00013), Confirming the International Role of Community Research for Development (INCO-DEV), Project “Aquacat” (Contract ICA3-CT20002-10016), and by Enterprise Ireland under the Research Innovation Funding Programme (Grant no. RIF/2002/610). W. Gernjak thanks the Austrian…		Blake, D.M., Link, H.F., Eber, K., Solar photocatalytic detoxification of water (1992) Advances in Solar Energy, 7, pp. 167-210. , Böer, K.W. (Ed.), American Solar Energy Society, Boulder, CO; Block, S.S., Seng, V.P., Goswami, D.W., Chemically enhanced sunlight for killing bacteria (1997) J. Sol. Energy Eng., 119, pp. 85-91; Conroy, R.M., Elmore-Meegan, M., Joyce, T.M., McGuigan, K.G., Barnes, J.…	McGuigan, K.G.; Department of Chemistry, Royal College of Surgeons in Ireland, Dublin 2, Ireland; email: kmcguigan@rcsi.ie								0038092X		SRENA		English	Sol. Energy	Article	Final		Scopus	2-s2.0-3142570674
Reed R.H.	57199812422;	The inactivation of microbes by sunlight: Solar disinfection as a water treatment process	2004	Advances in Applied Microbiology	54			333	365		77	10.1016/S0065-2164(04)54012-1	https://www.scopus.com/inward/record.uri?eid=2-s2.0-3142583716&doi=10.1016%2fS0065-2164%2804%2954012-1&partnerID=40&md5=4817b9c61b7cf4725dd315273b1d595a	Division of Biomedical Sciences, Northumbria University, Newcastle upon Tyne NE1 8ST, United Kingdom	Reed, R.H., Division of Biomedical Sciences, Northumbria University, Newcastle upon Tyne NE1 8ST, United Kingdom	[No abstract available]		dissolved oxygen; drinking water; polycyclic aromatic hydrocarbon; batch process; continuous flow reactor; disinfection; human; light quality; microorganism; nonhuman; photocatalysis; photosensitization; review; sewage; solar radiation; turbidity; waste water management; water contamination; water treatment					Wellcome Trust, WT Northumbria University Royal Society	The author's research on solar water treatment has been supported by Northumbria University, the Royal Society, the Wellcome Trust, and the Society for General Microbiology, UK. Dr. K. G. McGuigan and Dr. S. C. Kehoe kindly provided access to pre-prints. Assistance with the preparation of figures was provided by Mr. Graham Mitchinson.		Acher, A.J., Sunlight photooxidation of organic pollutants in wastewater (1984) Wat. Sci. Technol., 17, pp. 623-632; Acher, A.J., Fischer, E., Manor, Y., Sunlight disinfection of domestic effluents for agricultural use (1994) Wat. Res., 28, pp. 1153-1160; Acher, A.J., Fischer, E., Turnheim, R., Manor, Y., Ecologically friendly wastewater disinfection techniques (1997) Wat. Res., 31, pp. 1398-1404…	Reed, R.H.; Division of Biomedical Sciences, Northumbria University, Newcastle upon Tyne NE1 8ST, United Kingdom			Academic Press Inc.					00652164		ADAMA	15251286	English	Adv. Appl. Microbiol.	Article	Final		Scopus	2-s2.0-3142583716
Salih F.M.	6603818722;	Enhancement of solar inactivation of Escherichia coli by titanium dioxide photocatalytic oxidation	2002	Journal of Applied Microbiology	92	5		920	926		77	10.1046/j.1365-2672.2002.01601.x	https://www.scopus.com/inward/record.uri?eid=2-s2.0-0036224698&doi=10.1046%2fj.1365-2672.2002.01601.x&partnerID=40&md5=aea7610d60f6d703bc7f5faca5bc893a	Department of Clinical and Biomedical Physics, Sultan Qaboos University, College of Medicine, Oman; Department of Clinical and Biomedical Physics, Sultan Qaboos University, College of Medicine, PO Box 35, Al-Khod 123, Oman	Salih, F.M., Department of Clinical and Biomedical Physics, Sultan Qaboos University, College of Medicine, Oman, Department of Clinical and Biomedical Physics, Sultan Qaboos University, College of Medicine, PO Box 35, Al-Khod 123, Oman	Aims: To improve solar water disinfection using a photocatalysing semi-conductor and to study the mechanisms involved in this process. Methods and Results: Cells of Escherichia coli were used as the microbiological indicator to study the possibility of improving the efficiency of solar water disinfection using titanium dioxide (TiO2) as a photooxidizing semi-conductor. TiO2 was used either as a s…		dimethyl sulfoxide; hydroxyl radical; mercaptamine; scavenger; titanium dioxide; bacterium; article; bacterial cell; bactericidal activity; catalysis; concentration response; controlled study; disinfection; Escherichia coli; nonhuman; oxidation; semiconductor; sunlight; water contamination; water quality; Disinfection; Escherichia coli; Oxidation-Reduction; Photochemistry; Sunlight; Titanium; Bac…		titanium dioxide, 13463-67-7; Titanium, 7440-32-6						Acher, A.J., Juven, B.J., Destruction of coliforms in water and sewage by dye-sensitized photooxidation (1977) Applied and Environmental Microbiology, 33, pp. 1019-1022; Acra, A., Raffoul, Z., Karahagopian, Y., (1984) Solar disinfection of drinking water and oral rehydration solutions: guidelines for household application in developing countries, pp. 1-46. , Amman: UNICEF; Alpen, E.L., (1998) Rad…	Salih, F.M.; Department of Clinical Physics, Sultan Qaboos Univ. Coll. of Med., PO Box 35, Al-Khod 123, Oman; email: fadhil@squ.edu.om								13645072		JAMIF	11972697	English	J. Appl. Microbiol.	Article	Final		Scopus	2-s2.0-0036224698
Ding F., Yang D., Tong Z., Nan Y., Wang Y., Zou X., Jiang Z.	57214062815;56255214200;55943288700;56982604000;57194902262;57194904706;7404279554;	Graphitic carbon nitride-based nanocomposites as visible-light driven photocatalysts for environmental purification	2017	Environmental Science: Nano	4	7		1455	1469		76	10.1039/c7en00255f	https://www.scopus.com/inward/record.uri?eid=2-s2.0-85024121200&doi=10.1039%2fc7en00255f&partnerID=40&md5=0680a4cdb875b9cfbb4e16b02362ef05	Key Laboratory for Green Technology, School of Chemical Engineering and Technology, Tianjin University, Tianjin, 300072, China; Key Laboratory of Systems Bioengineering of Ministry of Education, School of Chemical Engineering and Technology, Tianjin University, Tianjin, 300072, China; School of Environmental Science and Engineering, Tianjin University, Tianjin, 300072, China; Collaborative Innova…	Ding, F., Key Laboratory for Green Technology, School of Chemical Engineering and Technology, Tianjin University, Tianjin, 300072, China, Collaborative Innovation Center of Chemical Science and Engineering (Tianjin), Tianjin, 300072, China; Yang, D., Key Laboratory of Systems Bioengineering of Ministry of Education, School of Chemical Engineering and Technology, Tianjin University, Tianjin, 30007…	Graphitic carbon nitride (g-C3N4) has attracted enormous attention since it was first reported as a metal-free conjugated semiconductor photocatalyst that could realize the direct conversion of solar energy to chemical energy. Due to its abundant resources, facile synthesis methods, appealing electronic structure combined with a medium band gap (2.7 eV) and high physicochemical stability, g-C3N4 …							Tianjin Research Program of Application Foundation and Advanced Technology of China: 15JCQNJC10000 Project 211: B06006 National Science Fund for Distinguished Young Scholars: 21125627 National Natural Science Foundation of China, NSFC: 21406163, 91534126, 21621004	The authors acknowledge the financial support from the National Science Fund for Distinguished Young Scholars (21125627), the National Natural Science Foundation of China (21406163, 91534126, 21621004), the Tianjin Research Program of Application Foundation and Advanced Technology (15JCQNJC10000), and the Program of Introducing Talents of Discipline to Universities (B06006).		George, C., Ammann, M., D'Anna, B., Donaldson, D.J., Nizkorodov, S.A., (2015) Chem. Rev., 115, pp. 4218-4258; Wang, X., Maeda, K., Thomas, A., Takanabe, K., Xin, G., Carlsson, J.M., Domen, K., Antonietti, M., (2009) Nat. Mater., 8, pp. 76-80; Chen, X., Jun, Y.-S., Takanabe, K., Maeda, K., Domen, K., Fu, X., Antonietti, M., Wang, X., (2009) Chem. Mater., 21, pp. 4093-4095; Yang, S., Gong, Y., Zhan…	Jiang, Z.; Key Laboratory for Green Technology, School of Chemical Engineering and Technology, Tianjin UniversityChina; email: zhyjiang@tju.edu.cn			Royal Society of Chemistry					20518153				English	Environ. Sci. Nano	Review	Final		Scopus	2-s2.0-85024121200
Sinton L., Hall C., Braithwaite R.	6603742700;7403015503;21739381500;	Sunlight inactivation of Campylobacter jejuni and Salmonella enterica, compared with Escherichia coli, in seawater and river water	2007	Journal of Water and Health	5	3		357	365		76	10.2166/wh.2007.031	https://www.scopus.com/inward/record.uri?eid=2-s2.0-34548658006&doi=10.2166%2fwh.2007.031&partnerID=40&md5=979963cc4cafb8031943df81e82dcef4	Institute of Environmental Science and Research, P.O. Box 29-181, Christchurch, New Zealand	Sinton, L., Institute of Environmental Science and Research, P.O. Box 29-181, Christchurch, New Zealand; Hall, C., Institute of Environmental Science and Research, P.O. Box 29-181, Christchurch, New Zealand; Braithwaite, R., Institute of Environmental Science and Research, P.O. Box 29-181, Christchurch, New Zealand	The inactivation of Campylobacter jejuni and Salmonella enterica, compared with Escherichia coli, was determined in 1001 chambers of seawater and river water located at an outdoor site. The chambers (paired with dark controls) were seeded with waste stabilization pond effluent and laboratory-cultured pathogens, and exposed to sunlight in summer and winter experiments. All sunlight inactivation (k…	Campylobacter jejuni; Escherichia coli; River water; Salmonella enterica; Seawater; Sunlight inactivation	river water; sea water; river water; seawater; solar radiation; article; bacterial transmission; Campylobacter jejuni; controlled study; effluent; Escherichia coli; nonhuman; photooxidation; Salmonella enterica; solar radiation; summer; sunlight; water quality; winter; Campylobacter jejuni; Disinfection; Escherichia coli; Rivers; Salmonella enterica; Seawater; Sunlight; Water Microbiology; Water …		Water Pollutants						(1998) Standard Methods for the Examination of Water and Wastewater, , American Public Health Association, American Water Works Association & Water Environment Federation, 20th edition. APHA, AWWA, WEF, Washington DC; (2001) Compendium of Methods for the Microbiological Examination of Foods, , American Public Health Association, 4th edition. APHA, Washington DC; (2003) Notifiable and other diseas…	Sinton, L.; Institute of Environmental Science and Research, P.O. Box 29-181, Christchurch, New Zealand; email: lester.sinton@esr.crl.nz								14778920			17878550	English	J. Water Health	Article	Final	Open Access	Scopus	2-s2.0-34548658006
Butler D.M., Kokalis-Burelle N., Muramoto J., Shennan C., McCollum T.G., Rosskopf E.N.	15126637100;55902858300;35773314700;6603824519;35576891300;57204346622;	Impact of anaerobic soil disinfestation combined with soil solarization on plant-parasitic nematodes and introduced inoculum of soilborne plant pathogens in raised-bed vegetable production	2012	Crop Protection	39			33	40		75	10.1016/j.cropro.2012.03.019	https://www.scopus.com/inward/record.uri?eid=2-s2.0-84861006897&doi=10.1016%2fj.cropro.2012.03.019&partnerID=40&md5=f3ef9a823a571a031ede417d5902858e	USDA-ARS, U.S. Horticultural Research Laboratory, 2001 S. Rock Road, Fort Pierce, FL 34945, United States; Department of Environmental Studies, University of California, 1156 High Street, Santa Cruz, CA 95064, United States; Department of Plant Sciences, University of Tennessee, 2431 Joe Johnson Dr, Knoxville, TN 37996, United States	Butler, D.M., USDA-ARS, U.S. Horticultural Research Laboratory, 2001 S. Rock Road, Fort Pierce, FL 34945, United States, Department of Plant Sciences, University of Tennessee, 2431 Joe Johnson Dr, Knoxville, TN 37996, United States; Kokalis-Burelle, N., USDA-ARS, U.S. Horticultural Research Laboratory, 2001 S. Rock Road, Fort Pierce, FL 34945, United States; Muramoto, J., Department of Environmen…	A two-year field study was established in August 2008 at the USDA-ARS, U.S. Horticultural Research Laboratory in Fort Pierce, FL to examine the impact of anaerobic soil disinfestation (ASD) combined with soil solarization as an alternative to methyl bromide (MeBr) fumigation for control of plant-parasitic nematodes and introduced inoculum of soilborne plant pathogens. A complete factorial experim…	Bell pepper; Composted poultry litter; Eggplant; Fusarium oxysporum; Methyl bromide; Molasses; Phytophthora capsici; Root-knot nematode	agricultural soil; anoxic conditions; crop production; crop residue; disease control; disinfection; experimental study; fungus; heating; inoculation; integrated pest management; litter; nematode; parasite infestation; pathogen; soilborne disease; solar radiation; survival; vegetable; Capsicum annuum var. annuum; Fusarium oxysporum; Fusarium oxysporum f. sp. lycopersici; Meloidogyne; Meloidogyne i…					U.S. Department of Agriculture, USDA Cooperative State Research, Education, and Extension Service, CSREES: 2007-51102-03854	The authors wish to thank Kate Rotindo, Melissa Sallstrom, Bernardette Stange, Amanda Rinehart, John Mulvaney, Jackie Markle, Randy Driggers, Gene Swearingen, Don Beauchaine, Steve Mayo, Veronica Abel, William Crawford, and Pragna Patel for their assistance with the field and laboratory work. Assistance provided by Westway Feed Products, Boyd Brothers, Johnson Brothers, and Seminis Vegetable Seed…		Abbasi, P.A., Al-Dhmani, J., Sahin, F., Hoitink, H.A.J., Miller, S.A., Effect of compost amendments on disease severity and yield of tomato in conventional and organic production systems (2002) Plant Dis., 86, pp. 156-161; Arriaga, H., Núñez-Zofio Larregla, S., Merino, P., Gaseous emissions from soil biodisinfestation by animal manure on a greenhouse pepper crop (2011) Crop Prot., 30, pp. 412-419…	Butler, D.M.; USDA-ARS, U.S. Horticultural Research Laboratory, 2001 S. Rock Road, Fort Pierce, FL 34945, United States; email: dbutler@utk.edu								02612194		CRPTD		English	Crop Prot.	Article	Final		Scopus	2-s2.0-84861006897
Silverman A.I., Peterson B.M., Boehm A.B., McNeill K., Nelson K.L.	37027058700;35311940200;7006761389;7005428785;7403228247;	Sunlight inactivation of human viruses and bacteriophages in coastal waters containing natural photosensitizers	2013	Environmental Science and Technology	47	4		1870	1878		73	10.1021/es3036913	https://www.scopus.com/inward/record.uri?eid=2-s2.0-84874087076&doi=10.1021%2fes3036913&partnerID=40&md5=746c338ebfafbe17212f9a992452497a	Department of Civil and Environmental Engineering, University of California, Berkeley, Berkeley, CA, United States; Institute of Biogeochemistry and Pollutant Dynamics (IBP), ETH Zurich, Zurich, Switzerland; Environmental and Water Studies, Department of Civil and Environmental Engineering, Stanford University, Stanford, CA, United States	Silverman, A.I., Department of Civil and Environmental Engineering, University of California, Berkeley, Berkeley, CA, United States; Peterson, B.M., Institute of Biogeochemistry and Pollutant Dynamics (IBP), ETH Zurich, Zurich, Switzerland; Boehm, A.B., Environmental and Water Studies, Department of Civil and Environmental Engineering, Stanford University, Stanford, CA, United States; McNeill, K.…	Sunlight inactivation of poliovirus type 3 (PV3), adenovirus type 2 (HAdV2), and two bacteriophage (MS2 and PRD1) was investigated in an array of coastal waters to better understand solar inactivation mechanisms and the effect of natural water constituents on observed inactivation rates (kobs). Reactor scale inactivation experiments were conducted using a solar simulator, and kobs for each virus …		Coastal waters; Exposed to; Full-spectrum; Human virus; Inactivation mechanisms; Indicator organisms; Monitoring water quality; Natural photosensitizer; Natural wastewater treatments; Natural waters; Poliovirus; Reactive intermediate; Solar disinfection; Solar simulator; Water composition; Water matrices; Microorganisms; Photosensitizers; Wastewater treatment; Water quality; Bacteriophages; photo…		Oxygen, 7782-44-7						Jiang, S., Noble, R., Chu, W., Human adenoviruses and coliphages in urban runoff-impacted coastal waters of Southern California (2001) Applied and Environmental Microbiology, 67 (1), pp. 179-184. , DOI 10.1128/AEM.67.1.179-184.2001; Noble, R.T., Griffith, J.F., Blackwood, A.D., Fuhrman, J.A., Gregory, J.B., Hernandez, X., Liang, X., Schiff, K., Multitiered approach using quantitative PCR to track…	Nelson, K.L.; Department of Civil and Environmental Engineering, University of California, Berkeley, Berkeley, CA, United States; email: nelson@ce.berkeley.edu								0013936X		ESTHA	23384052	English	Environ. Sci. Technol.	Article	Final		Scopus	2-s2.0-84874087076
Choi H., Al-Abed S.R., Dionysiou D.D., Stathatos E., Lianos P.	8304261600;6701626028;7003637412;6701855237;7006746725;	Chapter 8 TiO2-Based Advanced Oxidation Nanotechnologies for Water Purification and Reuse	2010	Sustainability Science and Engineering	2	C		229	254		73	10.1016/S1871-2711(09)00208-6	https://www.scopus.com/inward/record.uri?eid=2-s2.0-77957032854&doi=10.1016%2fS1871-2711%2809%2900208-6&partnerID=40&md5=7764fc67c33d79949545028e9ff5e229	Department of Civil Engineering, University of Texas at Arlington, 416 Yates Drive, Arlington, TX 76019-0308, United States; National Risk Management Research Laboratory, US Environmental Protection Agency, 26W. Martin Luther King Dr, Cincinnati, OH 45268, United States; Department of Civil and Environmental Engineering, University of Cincinnati, Cincinnati, OH 45221-0071, United States; Departme…	Choi, H., Department of Civil Engineering, University of Texas at Arlington, 416 Yates Drive, Arlington, TX 76019-0308, United States; Al-Abed, S.R., National Risk Management Research Laboratory, US Environmental Protection Agency, 26W. Martin Luther King Dr, Cincinnati, OH 45268, United States; Dionysiou, D.D., Department of Civil and Environmental Engineering, University of Cincinnati, Cincinna…	Advanced oxidation technologies (AOTs) produce highly reactive radical species, which readily attack and decompose organic pollutants in water eventually mineralizing them to water, carbon dioxide, and other simple inorganic species. AOTs involve nonselective oxidizing species and are among the most efficient chemical oxidation processes for the treatment of water contaminated with biologically t…	Advanced oxidation technologies; Environmental nanotechnology; Films and membranes; Organic decomposition and disinfection; Photocatalytic particles; TiO2 photocatalysis; Water purification and reuse						U.S. Environmental Protection Agency, EPA University of Cincinnati, UC National Science Foundation, NSF: BES 0448117 Shijiazhuang University of Economics, SUE General Secretariat for Research and Technology, GSRT: 05NON-EU-521	D.D.D. acknowledges financial support for studies on TiO 2 -based AONs from the National Science Foundation through a CAREER award (BES 0448117) and the Center of Sustainable Urban Engineering (SUE) at the University of Cincinnati. Elias Stathatos also acknowledges financial support from the Greek General Secretariat of Research and Technology through the E&T bilateral GR-USA cooperation program …		Reed, B.E., Matsumoto, M.R., Viadero, R., Segar, R.L., Vaughan, R., Masciola, D., (1999) Water Environ. Res., 71, p. 584; H. Al-Ekabi (Ed.), J. Adv. Oxidation Technol. 1 (1996) 1; (1993) Photocatalytic Purification and Treatment of Water and Air, , Ollis D.F., and Al-Ekabi H. (Eds), Elsevier Science, Amsterdam, The Netherlands; Ollis, D.F., Pelizzetti, E., Serpone, N., (1991) Environ. Sci. Techno…	Dionysiou, D.D.; Department of Civil and Environmental Engineering, University of Cincinnati, Cincinnati, OH 45221-0071, United States; email: dionysios.d.dionysiou@uc.edu								18712711				English	Sustainability Sci. Eng.	Review	Final		Scopus	2-s2.0-77957032854
Zhang Y., Sivakumar M., Yang S., Enever K., Ramezanianpour M.	57197758916;23393636900;7406947121;57197759745;56152263300;	Application of solar energy in water treatment processes: A review	2018	Desalination	428			116	145		72	10.1016/j.desal.2017.11.020	https://www.scopus.com/inward/record.uri?eid=2-s2.0-85034594436&doi=10.1016%2fj.desal.2017.11.020&partnerID=40&md5=0b26917524abed485acea8a06d6f344a	School of Civil, Mining and Environmental Engineering, Faculty of Engineering and Information Sciences, University of WollongongNSW, Australia; Department of Engineering and Architectural Studies, Ara Institute of Canterbury, Christchurch, New Zealand	Zhang, Y., School of Civil, Mining and Environmental Engineering, Faculty of Engineering and Information Sciences, University of WollongongNSW, Australia; Sivakumar, M., School of Civil, Mining and Environmental Engineering, Faculty of Engineering and Information Sciences, University of WollongongNSW, Australia; Yang, S., School of Civil, Mining and Environmental Engineering, Faculty of Engineeri…	The utilization of solar energy to drive water treatment processes is a potential sustainable solution to the world's water scarcity issue. In recent years, significant efforts have been devoted to developing and testing innovative solar based water treatment technologies, which are comprehensively reviewed in this paper. Recent developments and applications of seven major solar desalination tech…	Desalination technologies; Photocatalysis; SODIS; Solar energy; Water treatment	Catalysis; Costs; Desalination; Digital storage; Energy utilization; Fossil fuels; Photocatalysis; Solar energy; Desalination technologies; Economic competitiveness; Economic feasibilities; SODIS; Solar desalination technologies; Water production cost; Water treatment process; Water treatment technologies; Water treatment; catalysis; competitiveness; desalination; disinfection; energy use; solar …					China Scholarship Council, CSC University of Wollongong, UOW	The authors wish to thank China Scholarship Council and University of Wollongong for their financial support toward a postgraduate scholarship to the first author.		Shatat, M., Worall, M., Riffat, S., Opportunities for solar water desalination worldwide: review (2013) Sustain. Cities Soc., 9, pp. 67-80; I.E. Agency, Key World Energy Statistics (2014), International Energy Agency; Abas, N., Kalair, A., Khan, N., Review of fossil fuels and future energy technologies (2015) Futures, 69, pp. 31-49; Blanco, J., Malato, S., Fernández-Ibañez, P., Alarcón, D., Gernj…	Sivakumar, M.; School of Civil, Mining and Environmental Engineering, Faculty of Engineering and Information Sciences, University of WollongongAustralia; email: siva@uow.edu.au			Elsevier B.V.					00119164		DSLNA		English	Desalination	Review	Final		Scopus	2-s2.0-85034594436
Nelson K.L., Boehm A.B., Davies-Colley R.J., Dodd M.C., Kohn T., Linden K.G., Liu Y., Maraccini P.A., McNeill K., Mitch W.A., Nguyen T.H., Parker K.M., Rodriguez R.A., Sassoubre L.M., Silverman A.I., Wigginton K.R., Zepp R.G.	7403228247;7006761389;7004096180;7103061073;6603981053;7006217064;57203534532;46661250900;7005428785;7102044575;55286751400;55914170500;7401544790;10140349400;37027058700;36193438000;7006377121;	Sunlight-mediated inactivation of health-relevant microorganisms in water: a review of mechanisms and modeling approaches	2018	Environmental Science: Processes and Impacts	20	8		1089	1122		71	10.1039/c8em00047f	https://www.scopus.com/inward/record.uri?eid=2-s2.0-85052062887&doi=10.1039%2fc8em00047f&partnerID=40&md5=8b88c7dc4e081b184becd3631ae73950	Civil and Environmental Engineering, University of California, Berkeley, CA, United States; Civil and Environmental Engineering, Stanford University, Stanford, CA, United States; National Institute of Water and Atmospheric Research Ltd., Hamilton, New Zealand; Civil and Environmental Engineering, University of Washington, Seattle, WA, United States; Civil and Environmental Engineering, École Poly…	Nelson, K.L., Civil and Environmental Engineering, University of California, Berkeley, CA, United States; Boehm, A.B., Civil and Environmental Engineering, Stanford University, Stanford, CA, United States; Davies-Colley, R.J., National Institute of Water and Atmospheric Research Ltd., Hamilton, New Zealand; Dodd, M.C., Civil and Environmental Engineering, University of Washington, Seattle, WA, Un…	Health-relevant microorganisms present in natural surface waters and engineered treatment systems that are exposed to sunlight can be inactivated by a complex set of interacting mechanisms. The net impact of sunlight depends on the solar spectral irradiance, the susceptibility of the specific microorganism to each mechanism, and the water quality; inactivation rates can vary by orders of magnitud…		bacterial enzyme; drinking water; fresh water; natural organic matter; storm water; Article; disinfection; Gram positive bacterium; marine environment; microorganism; priority journal; solar radiation; sunlight; ultraviolet A radiation; ultraviolet B radiation; virus inactivation; waste water; waste water management; waste water treatment plant; waste water treatment pond; bacterium; microbiology…					National Science Foundation, NSF: EEC-1028968	K. L. N., A. B. B., P. A. M., K. M. P., W. A. M., and A. I. S. acknowledge support from the National Science Foundation through the Engineering Research Center for Reinventing the Nation's Urban Water Infrastructure (EEC-1028968). M. C. D. acknowledges support from the National Science Foundation through Grant No. CBET-1236303 and CBET-1254929. This paper has been reviewed in accordance with the …		Moran, M.A., Zepp, R.G., (2000) Microbial Ecology of the Oceans, , in, ed. D. Kirchman, Wiley-Liss, Inc; Sinton, L.W., (2005) Oceans and Health: Pathogens in the Marine Environment, pp. 69-92. , ed. S. Belkin and R. Colwell, Springer, New York; Shilton, A., (2005) Pond Treatment Technology, , IWA Publishing, London; Jasper, J.T., Nguyen, M.T., Jones, Z.L., Ismail, N.S., Sedlak, D.L., Sharp, J.O.,…	Nelson, K.L.; Civil and Environmental Engineering, University of CaliforniaUnited States; email: karanelson@berkeley.edu			Royal Society of Chemistry					20507887			30047962	English	Environ. Sci. Process. Impacts	Article	Final	Open Access	Scopus	2-s2.0-85052062887
Joo S.H., Tansel B.	8508400500;7005426487;	Novel technologies for reverse osmosis concentrate treatment: A review	2015	Journal of Environmental Management	150			322	335		71	10.1016/j.jenvman.2014.10.027	https://www.scopus.com/inward/record.uri?eid=2-s2.0-84918833036&doi=10.1016%2fj.jenvman.2014.10.027&partnerID=40&md5=bac76c08eb4a89888e85ecdb519bc280	Department of Civil, Architectural, and Environmental Engineering, University of Miami, 1251 Memorial Dr. McArthur Engineering Building, Coral Gables, FL 33146-0630, United States; Department of Civil and Environmental Engineering, Florida International University, 10555 W. Flagler St., Miami, FL 33174, United States	Joo, S.H., Department of Civil, Architectural, and Environmental Engineering, University of Miami, 1251 Memorial Dr. McArthur Engineering Building, Coral Gables, FL 33146-0630, United States; Tansel, B., Department of Civil and Environmental Engineering, Florida International University, 10555 W. Flagler St., Miami, FL 33174, United States	Global water shortages due to droughts and population growth have created increasing interest in water reuse and recycling and, concomitantly, development of effective water treatment processes. Pressured membrane processes, in particular reverse osmosis, have been adopted in water treatment industries and utilities despite the relatively high operational cost and energy consumption. However, eme…	Advanced oxidation; Concentrate management; Emerging contaminants; Integrated water treatment; Pressure driven membranes; Reverse osmosis concentrate	4,4' isopropylidenediphenol; activated carbon; drinking water; nanocomposite; pesticide; surface water; water pollutant; cost-benefit analysis; energy conservation; literature review; osmosis; oxidation; population growth; public health; technological change; water treatment; adsorption; artificial membrane; chemical oxygen demand; cost effectiveness analysis; disinfection; ecosystem; electrodial…		4,4' isopropylidenediphenol, 80-05-7; activated carbon, 64365-11-3, 82228-96-4; Water Pollutants, Chemical			University of Miami	This work was supported by the research start-up grant at the University of Miami .		Acero, J.L., Benitez, F.J., Real, F.J., Teva, F., Coupling of adsorption, coagulation, and ultrafiltration processes for the removal of emerging contaminants in a secondary effluent (2012) Chem. Eng. J., 210, pp. 1-8; Arukwe, A., Eggen, T., Möder, M., Solid waste deposits as a significant source of contaminants of emerging concern to the aquatic and terrestrial environments - a developing country…	Joo, S.H.; Department of Civil, Architectural, and Environmental Engineering, University of Miami, 1251 Memorial Dr. McArthur Engineering Building, United States			Academic Press					03014797		JEVMA	25528173	English	J. Environ. Manage.	Review	Final		Scopus	2-s2.0-84918833036
Bak T., Nowotny J., Sucher N.J., Wachsman E.	56202799900;7006544713;7006507287;7004082633;	Effect of crystal imperfections on reactivity and photoreactivity of TiO2 (Rutile) with oxygen, water, and bacteria	2011	Journal of Physical Chemistry C	115	32		15711	15738		71	10.1021/jp2027862	https://www.scopus.com/inward/record.uri?eid=2-s2.0-80051711630&doi=10.1021%2fjp2027862&partnerID=40&md5=6697b65ceb2c0a318fb974ca0b14ebb7	Solar Energy Technologies, University of Western Sydney, Locked Bag 1797, Penrith, NSW 2751, Australia; Centre for Complementary Medicine Research, University of Western Sydney, Locked Bag 1797, Penrith, NSW 2751, Australia; Energy Research Center, University of Maryland, College Park, MD 20742-2115, United States	Bak, T., Solar Energy Technologies, University of Western Sydney, Locked Bag 1797, Penrith, NSW 2751, Australia; Nowotny, J., Solar Energy Technologies, University of Western Sydney, Locked Bag 1797, Penrith, NSW 2751, Australia; Sucher, N.J., Centre for Complementary Medicine Research, University of Western Sydney, Locked Bag 1797, Penrith, NSW 2751, Australia; Wachsman, E., Energy Research Cent…	The present work considers the effect of crystal imperfections (point defects) on several properties of TiO2 (rutile), such as semiconducting properties and segregation-induced surface properties as well as crystalline structure-related quantities, such as lattice parameter and electronic structure. This work considers the defect disorder of rutile and its solid solutions in terms of both intrins…		Active radical species; Crystal imperfections; Defect chemistry; Defect disorder; Empirical data; Enhanced performance; Extrinsic defects; Oxide semiconductor; Photo-electrodes; Photocatalytic property; Photocatalytic systems; Semi-conducting property; Single phase; Solar water disinfection; Structure-related; Substantial variations; Theoretical models; TiO; Bacteriology; Crystal structure; Defec…								Kofstad, P., (1972) Nonstoichiometry, Diffusion and Electrical Conductivity in Binary Metal Oxides, , Wiley-Interscience: New York; Kröger, F.A., (1974) The Chemistry of Imperfect Crystals, 3. , North Holland: Amsterdam; Mrowec, S., (1980) Defects and Diffusion in Solids: An Introduction, 5, p. 466. , Materials Science Monographs; Elsevier Scientific Pub. Co. Amsterdam; Cronemeyer, D.C., Electric…	Nowotny, J.; Solar Energy Technologies, University of Western Sydney, Locked Bag 1797, Penrith, NSW 2751, Australia; email: j.nowotny@uws.edu.au								19327447				English	J. Phys. Chem. C	Article	Final		Scopus	2-s2.0-80051711630
[truncated: 1,136 more rows]
